# Supplementary material for: ﻿A new species of Casearia Jacq. (Salicaceae) from Central Panama and insights into its phylogenetic position within the genus
Source: PhytoKeys. 2023 Dec 6;236:97–112. doi: 10.3897/phytokeys.236.108651 (PMC10719937; doi:10.3897/phytokeys.236.108651)
Supplement: Supplementary material 4 — Annotated alignment of nuclear region (GBSSI and ITS) [file phytokeys-236-097_article-108651__-s004.fas]

>SAL002_Casearia_crassinervis
????????????????TGGAAGTAAAAGTCGTAACAAGGTTTCCGTAGGTGAACCTGCGGAAGGATCATTGTCGAAGCC-
-TGCC-CCGCAGAACGACCCGCGAACTAGTTT--TGC----CATCGCA------GGC--C--GGGGAGCGCCCG-CCCCT
C-----------GGCC---AGCCGC--GGGGAG--------CGGCCCAGTTAGGG--TCCCTC------------CCCTC
-------GGCGCACGAA-CAAAA-CCCCGGCGCGGGACGCGCCAAGGACC--ATGAGAAC-AAAGAGAG----CG-----
--CCCC-GTCGGCCCCGGGAACGGGGCGC-----GGGGGGGCGTCTTC-TTTCGG-TAT---GA--------GCCAAAAA
AA--------ACGACTCTCGGCAACGGATATCTCGGCTCTCGCATCGATGAAGAACGTAGCGAAATGCGATACTTGGTGT
GAATTGCAGAATCCCGTGAACCATCGAGTCTTTGAACGCAAGTTGCGCCCGAGGCCC-ACG-GGCCGAGGGCACGTCCGC
CTGGGTGTCACGCGTCGTCGCCCC-GGAG-CCTCCCC-----AAGC----GGGGGCCGGGG-CGGAAATTGGCCTCCCGC
GCGCTC-CCGCTCGCGGTTGGCCC-AAAATCGA-GTCCCCGGCGACGGTCGCCACGACGAGCGGTGGTTGAGAGA---CC
CTCGGACACG--GTCGTGCGCGCGCCTCGTCGCCC-GTTC-GGATCTC-ATGGACCCTC-GAGCG-CC-G-CATC---GC
GGACGCTCTCGTTTGCGACCCCAGGTCGGGCGGGGCCACCC--GCTGAGTTTAAGCATATCAA-TAAGCGGAGGA?????
???????????????????????????CT-GTGAG--CCCTTACTATGCTCAAGAACTTGTTTCTGGACCTGCAAAGGGT
GTAGAGTTGGACACACACATCCGAAAAGCTGTCATTACCGGTATCAGAAATGGTATGGATGTTCATGATTGGAATCCTGC
TACTGATAAATATATCGGCATCAAATATAGTATCACAACCGTAAGTGCTTCATAATAATTTTT----CAGTTCCGAAGGA
TGACAATTCAATAGTTT-AAAGAGAGTAAACATAGGGATTTCTTTGTTCAGGTCTTCGAGGCAAAGCCATTATTGAAGGA
AGCTCTCCAAGCAGAAGTGGGGTTGCCTATCGATAGGACTATTCCTGTAATCGGCTTCATTGGCAGACTGGAAGAGCAAA
AAGGTTCAGATATTCTTGCTGCAGCCATTCCAATGTCGGTTAAATATAATGTGCAGATAATTGTCCTTGTAAGTGTCAAA
A-TTAAGAATTTTCTTTCTTCCATTATTACTGCTTCTGTCGTACA-----ATGTGCAATG-CTGAGGTTGATAACCG---
-GATATGTT-------GTTTTCCTCAGGGAACTGGCAAAAAATACATGGAAAAACAGATTGCTGAGCTGGAGAAAAAGTT
CCCTGATCAGGTTAGAGGAGTGGCATTGTTCAATGTCCGCTTGGCCCATAAGATCATAGCTGGGGCTGACTTCATG-TTG
????????????????????????????????????????????????????????????????????????????????
???????????????????????????????
>SAL003_Casearia_spinescens
??????????????????????????????????????????????????????????GGaAGGATCATTGTCGAAGCCT
CTGCC-CCGCAGAACGACCCGCGAACCAGTTTATTTCGATGCA-CGCC----GGGGCGGC--GGGGAGCTCCCG-CCCCT
CG--CCCCTC--GGCC---AGCCGG--GGGGAG--------CGGGCCCGC-GCGG--CCCCTC------------CCCTG
-------GGCTGACGAA-CAAAA-CCCCGGCGCCGGACGCGCCAAGGACCC-ACGGAAAC----AGGAGGGCGCG-----
--CCCCCATMRG-CCCGGGAACGGGACRC------GGGGCGCGGCTCC-TTTCGC-TGC---GA--------GCGAAAAG
AAATGAAAA-ACGACTCTCGGCAACGGATATCTCGGCTCTCGCATCGATGAAGAACGTAGCGAAATGCGATACTTGGTGT
GAATTGCAGAATCCCGTGAACCATCGAGTCTTTGAACGCAAGTTGCGCCCGAGGCCTCAC--GGCCGAGGGCACGTCCGC
CTGGGTGTCACGCATCGTCGCCCC-CAAGCCCCCCCC???????????????????????????????????????????
????????????????????????????????????????????????????????????????????????????????
????????????????????????????????????????????????????????????????????????????????
????????????????????????????????????????????????????????????????????????????????
??????????????????????????????????????????ACTATGCTCTAGAACTTGTTTCTGGACCTGCAAAGGGT
GTAGAGTTGGACGCACACATCCGAAAAGCTGTTGTTACCGGTATCGTAAATGGTATGGATGTTCAAGAATGGAATTCTGC
TACTGATAAGTATATCGGCATCAAATATAGTGTCACAACTGTAAGTGCTTCATCATGATTT------CGGTTCCCAAGTA
T---AATTCAATAGTTT-AAAGTGAGTAAATTTAGGGATTTCTTTGTTCAGGTCTTCGAGGCAAAGCCATTATTGAAGGA
AGCTCTCCAAGCAGAAGTGGGGTTGCCTATCGACAGGACTATTCCTGTAATCGGCTTCATTGGTAGACTGGAAGAGCAAA
AAGGTTCAGATATTCTTGCTGCAGCCATTCCAATGTTGGTGAAATATAATGTGCAGATAATTGTCCTTGTAAGTGTCAAA
A-TTAAGAGTTTTCCTTCTTCCATCATTACTGCTTCTGTTCTAGA-----ATGTGCAATG-CAGAGGTTGATAACCG---
-GATATGTT-------GTTTTCCTCAGGGAACTGGCAAAAAATACATGGAAAAACAGATTGTTGCGCTGGAGAAAAAGTT
CCCTGATCAGGTTAGAGGAGTGGCATTGTTCAATGTCCCCTTGGCCCATAAGATCATTGCTGGGGCTGACTTCATG-TTG
ATTCCCAGTAGATTTGAACCTTGTGGTCTCATTCAATCG-CATGCTAT????????????????????????????????
???????????????????????????????
>SAL006_Casearia_aculeata
???????????????????????????????????AAGGTTTCCGTAGGTGAACCTGCGGAAGGATCATTGTCGAAGCCT
CTGCC-CCGCAGAACGACCCGCGAACCAGTTC-TTTCGATGCA-CGCC---GGGGGCGGC---GGGAGCTCCCG-CCCCT
CG--CCCCTC--GGCC---GGCCGT--GGGGAG--------CGGGCCCTC-GCGG--TCCCTC------------CCCTG
-------GGCCGACGAA-CAAAA-CCCCGGCGCCGGACGCGCCAAGGACCM-ACGGAAACAGG--AGAG--CACG-----
--CCCC-ATCGG-CCCGGGAACGGGACGC------GGGGCGCGGCTCC-TCTCGC-TGC---GA--------GCGAGAAA
GAATGAAAAAACGACTCTCGGCAACGGATATCTCGGCTCTCGCATCGATGAAGAACGTAGCGAAATGCGATACTTGGTGT
GAATTGCAGAATCCCGTGAACCATCGAGTCTTTGAACGCAAGTTGCGCCCGAGGCCTCGC--GGCCGAGGGCACGTCCGC
CTGGGTGTCACGCATCGTCGCCCC-CAAG-CCTCCCC-----GAGCC---GGGGGCCGGGGGCGGATGTTGGCCTCCCGC
GCGCTC-CCGCTCGCGGTTGGCCC-AAAATCGA-GTCC-CGGCGACGGTCGCCACGACGAGCGGTGGTTGAGAGA---CC
CTCGGACACG--GTCGTGCGCGTGCCTCGTCGCCC--TTC-GGATCTC-ACGGACCCTC-GAGCG-CC-G-GTTG--TGC
GGACGCTCTCGTTTGCGACCCCAGGTCGGGCGGGACCACCC--GCTGAGTTTAAGCAT-TCA??????????????????
??????????????????????????????????????????ACTATGCTCTAGAACTTGTTTCTGGACCTGCAAAGGGT
GTAGAGTTGGACGCACACATCCGAAAAGCTGTTGTTACCGGTATCGCAAATGGTATGGATGTTCAAGAATGGAATTCTGC
TACTGATAAATATATCGGCATCAAATATAGTATCACAACTGTAAGTGCTTCATCATGATTT------CAGTTCCCAAGGA
T---AATTCAATAGTTT-AAAGTGACTAAATTTAGGGATTTCTTTGTTCAGGTCTTCGAGGCAAAGCCATTATTGAAGGA
AGCTCTCCAAGCCGAAGTGGGGTTGCCTATCGACAGGACTATTCCTGTAATCGGCTTCATTGGTAGRCTGGAAGAGCAAA
AAGGTTCAGATATTCTTGCTGCAGCCATTCCAATGTTGGTGAAATATAATGTGCAGATAATTGTCCTTGTAAGTGTCAAA
A-TTAAGAGTTTTCCTTCTTCCATTATTACTGCTTCTGTCCTAGA-----ATGTGCAATG-CAGAGGTTGATAACCG---
-GATATGTT-------GTTTTCCTCAGGGAACTGGCAAAAAATACATGGAAAAACAGATTGTTGCGCTGGAGAAAAAGTT
CCCTGATCAGGTTAGAGGAGTGGCATTGTTCAATGTCCCCTTGGCCCATAAGATCATTGCTGGGGCTGACTTCATG-TTG
ATTCCCAGTAGATTTGAACCTTGTGGTCTCATTCAATTG-CATGCTA?????????????????????????????????
???????????????????????????????
>SAL008_Casearia_bissei
?????????????????????????????CGTAACAAGGTTTCCGTAGGTGAACCTGCGGAAGGATCATTGTCGAAACC-
-TGCC-CCGCAGAACGACCCGCGAACTAGTTT--TGC----CATCGCA------GGC--C--GGGGAGCGCCCG-CCCCT
C-----------GGCC---AGCCGC--GGGGAG--------CGGCCCAGTTAGGG--TCCCTC------------CCCTC
-------GGCGCACGAA-CAAAAACCCCGGCGCGGGACGCGCCAAGGACC--ATGAGAAC-AAAGAGAG----CG-----
--CCCC-GTCGGCCCCGGGAACGGGGCGC-----GGGGGGGCGTCTTC-TTTCGG-TAT---GA--------GCCAAAAA
A---------ACGACTCTCGGCAACGGATATCTCGGCTCTCGCATCGATGAAGAACGTAGCGAAATGCGATACTTGGTGT
GAATTGCAGAATCCCGTGAACCATCGAGTCTTTGAACGCAAGTTGCGCCCGAGGCCC-ACG-GGCCGAGGGCACGTCCGC
CTGGGTGTCACGCGTCGTCGCCCC-GGAG-CCTCCCC-----AAGC----GGGGGCCGGGG-CGGAAATTGGCCTCCCGC
GCGCTC-CCGCTCGCGGTTGGCCC-AAAATCGA-GTCCCCGGCGACGGTCGCCACGACGAGCGGTGGTTGAGAGA---CC
CTCGGACACG--GTCGTGCGCGCGCA-AGTCGCCC-GTTC-GGATCTC-ATGGACCCTC-GAGCG-CC-G-CATC---GC
GGATGCTCTCGTTTGCGACCCCAGGTCGGGCGGGGCCACCC--GCTGAGTTTAAGCATAT????????????????????
???????????????????????????CT-GTGAGG-CCCTTACTATGCTCAAGAACTTGTTTCTGGACCTGCAAAGGGT
GTAGAGTTGGACACACACATCCGAAAAGCTGTCATTACCGGTATCAGAAATGGTATGGATGTTCATGATTGGAATCCTGC
TACTGATAAATATATCGGCATCAAATATAGTATCACAACCGTAAGTGCTTCATAATAATTTTT----CAGTTCCGAAGGA
TGACAATTCAATAGTTT-AAAGAGAGTAAACATAGGGATTTCTTTGTTCAGGTCTTCGAGGCAAAGCCATTATTGAAGGA
AGCTCTCCAAGCAGAAGTGGGGTTGCCTATCGAGAGGACTATTCCTGTAATCGGCTTCATTGGCAGACTGGAAGAGCAAA
AAGGTTCAGATATTCTTGCTGCAGCCATTCCAATGTTGGTTAAATATAATGTGCAGATAATTGTCCTTGTAAGTGTCAAA
A-TTAAGAATTTTCTTTCTTCCATTATTACTGCTTCTGTCGTACA-----ATGTGCAATG-CTGAGGTTGATAACCG---
-GATATGTT-------GTTTTCCTCAGGGAACTGGCAAAAAATACATGGAAAAACAGATTGCTGAGCTGGAGAAAAAGTT
CCCTGATCAGGTTAGAGGAGTGGCATTGTTCAATGTCCGCTTGGCCCATAAGATCATAGCTGGGGCTGACTTCATG-TTG
ATCCCCAGTAGATTTGAACCTTGCGGTCTCATTCAATTG-CATGCTATGC??????????????????????????????
???????????????????????????????
>SAL009_Casearia_arborea
???????????????????????????????TAACAAGGTTTCCGTAGGTGAACCTGCGGAAGGATCATTGTCGAAACC-
-TGCC-CAGCAGAACGACCCGCGAACCAGTTC--TCCGACGCA-CGCC-----GGGCGG---------CCCTCG-CGCCC
CC----------GGCG---AGCCGC--GGGGAG--------CGGGCCCGT-GCGG--CCCCTC------------CCCTC
-------GGCTCACGAA-CAAAA-CCCCGGCGCGGGACGCGCCAAGGAAC--ACGAGAA----AAAGAG--CACG-----
--CACC-GTCGG-CCCGGGAACGGGGCGC------GGGGCGCGTCTTC-TTTCGC-TAT---TA-----CGAGCAAAGAG
A---------ACGACTCTCGGCAACGGATATCTCGGCTCTCGCATCGATGAAGAACGTAGCGAAATGCGATACTTGGTGT
GAATTGCAGAATCCCGTGAACCATCGAGTCTTTGAACGCAAGTTGCGCCCGAGGCCT-ACT-GGCCGAGGGCACGTCCGC
CTGGGTGTCACGCATCGTCGCTCC-AAAG-CCTCCCC-----GAGCC-GGGGGGGCGGGG--CGGATGTTGGCCTCCCGC
GCGCTC-CCGCCCGCGGTTGGCCCAAAAATCGA-GTCC-CGGCGGCGGTCGCCACGACGAGCGGTGGTTGAGAGA---CC
CTCGGACACG--GTCGTGCGCGCGCC-----GCCCCGTTC-GGATCTC-ACGGACCCTC-GAGCG-CC-G-GTTC---CC
GGACGCTCTCGGCTGCGACCCCAGGTCGGGCGGGACCACCC--GCTGAGTTTAAGCATA-CAA?????????????????
????????????????????????????????????????????????????????????????????????????????
????????????????????????????????????????????????????????????????????????????????
????????????????????????????????????????????????????????????????????????????????
????????????????????????????????????????????????????????????????????????????????
????????????????????????????????????????????????????????????????????????????????
????????????????????????????????????????????????????????????????????????????????
????????????????????????????????????????????????????????????????????????????????
????????????????????????????????????????????????????????????????????????????????
????????????????????????????????????????????????????????????????????????????????
????????????????????????????????????????????????????????????????????????????????
???????????????????????????????
>SAL010_Casearia_sylvestris
??????????????????????????????GTAACAAGGTTTCCGTAGGTGAACCTGCGGAAGGATCATTGTCGAAACC-
-TGCC-TGGCAGAACGACCCGCGAACCAGTTT--CTCGACGCA-CGCC---GGGGGCGGT---GGGAGCACCCG-CCCCT
CG--CCACCC--GGCGAAGAGCCGT--GGGGAG----------GACCCTT-GCGG--CCCCTC------------TCCCC
-------GGCCCACGAA-CAAAA-CCCCGGCGCGGGACGCGCCAAGGACC--ATGAAAAGAAAAGGGAG--CACG-----
--CCCC-CTTGC-CCCGGGAACGGGGCGC------GGGGCGCGTCTTC-TTTCGC-CAT---GA--------GCA--AAA
GAA-------ACGACTCTCGGCAACGGATATCTCGGCTCTCGCATCGATGAAGAACGTAGCGAAATGCGATACTTGGTGT
GAATTGCAGAATCCCGTGAACCATCGAGTCTTTGAACGCAAGTTGCGCCCGCGGCCT-ACT-GGCCTAGGGCACGTCCGC
CTGGGTGTCACGCGTCGTCGCCCC-AGAG-CCTCCCC-----AAGC----GGGGGCCGGGG-CGGATATTGGCCTCCCGC
TCGCTC-CGGCTTGCGGTTGGCCC-AAAATCGA-GTCC-CGGCGACGGTCGCCACGACGAGCGGTGGTTGAGAGA---CC
CTCGGACACG--GTCGTGAGCGTGCCTTGTCGCCC-GTTC-GGATCTC-ACGGACCCTC-GAGCG-CC-G-GTTT---GC
GGACGCTCTCGTTTGCGACCCCAGGTCGGGCGGGACCACCC--GCTGAGTTTAAGCATATCA??????????????????
??????????????????????????ACT-GTGAGG-CCCTTACTATGCTCGAGAACTTGTTTCTGGACCTGCAAAGGGT
GTAGAGCTGGACACACACATCCGAAAAGCTGTCATTACCGGTATCGTAAATGGTATGGATGTTCAAGAATGGAATCCTGC
TACTGATAAATATATCGGCACCAAATATAATATCACAACTGTAAGTGCTTCATAATAATTT----CGCAGTTCCAAAGAA
TGAAAATTCAATAGTTT-AAAGTGAGTAAATTTAGGGATTTCCTTGTTCAGGTCTTCGAGGCAAAGCCATTATTGAAAGA
AGCTCTTCAAGCAGAAGCAGGATTGCCTATCGACAGGACTATTCCTGTGATCGGATTCATTGGTAGGCTGGAAGAGCAAA
AAGGTTCAGATATTCTTGCTGCAGCCATTCCAATGTTGGTTAAATATAATGTGCAGATAATTGTCCTTGTAAGTGTCAAA
A-TTAAGAATTTTCTTTCTTCCATTATTACTGCTTCTGTCGTAGATAGTAATGTGCAATG-CTGAGGTTGACAACGG---
-GATATGTT-------GTTTTCTTCAGGGAACTGGCAAAAAATACATGGAAAAACAGATTACAGAGCTGGAGAAAAAGTT
CCCTGATCAGGTTAGAGGAGTGGCATTGTTCAACGTCCCCTTGGCCCATAAGATCATAGCTGGGGCTGACTTCATG-TTG
ATCCCCAGTAGATTTGAACCTTGTGGTCTCATTCAATCG-CATGCTATGCG-ATATGGAAC???????????????????
???????????????????????????????
>SAL012_Casearia_bissei
????????????????????????????????????????????????????????????????????????????????
????????????????????????????????????????????????????????????????????????????????
????????????????????????????????????????????????????????????????????????????????
????????????????????????????????????????????????????????????????????????????????
?????????????????????????????????GGGGGGGGCGTCTTC-TTTCGG-TAT---GA--------GCCAAAAA
A---------ACGACTCTCGGCAACGGATATCTCGGCTCTCGCATCGATGAAGAACGTAGCGAAATGCGATACTTGGTGT
GAATTGCAGAATCCCGTGAACCATCGAGTCTTTGAACGCAAGTTGCGCCCGAGGCCC-ACG-GGCCGAGGGCACGTCCGC
CTGGGTGTCACGCGTCGTCGCCCC-GGAG-CCTCCCC-----AAGC----GGGGGCCGGGG-CGGAAATTGGCCTCCCGC
GCGCTC-CCGCTCGCGGTTGGCCC-AAAATCGA-GTCCCCGGCGACGGTCGCCACGACGAGCGGTGGTTGAGAGA---CC
CTCGGACACG--GTCGTGCGCGCGCCTCGTCGCCC-GTTC-GGATCTC-ATGGACCCTC-GAGCG-CC-G-CATA---GC
GGATGCTCTCGTT-GCG???????????????????????????????????????????????????????????????
?????????????????????????????????????????TACTATGCTCAAGAACTTGTTTCTGGACCTGCAAAGGGT
GTAGAGTTGGACACACACATCCGAAAAGCTGTCATTACCGGTATCAGAAATGGTATGGATGTTCATGATTGGAATCCTGC
TACTGATAAATATATCGGCATCAAATATAGTATCACAACCGTAAGTGCTTCATAATAATTTTT----CAGTTCCGAAGGA
TGACAATTCAATAGTTT-AAAGAGAGTAAACATAGGGATTTCTTTGTTCAGGTCTTCGAGGCAAAGCCATTATTGAAGGA
AGCTCTCCAAGCAGAAGTGGGGTTGCCTATCGAGAGGACTATTCCTGTAATCGGCTTCATTGGCAGACTGGAAGAGCAAA
AAGGTTCAGATATTCTTGCTGCAGCCATTCCAATGTTGGTTAAATATAATGTGCAGATAATTGTCCTTGTAAGTGTCAAA
A-TTAAGAATTTTCTTTCTTCCATTATTACTGCTTCTGTCGTACA-----ATGTGCAATG-CTGAGGTTGATAACCG---
-GATATGTT-------GTTTTCCTCAGGGAACTGGCAAAAAATACATGGAAAAACAGATTGCTGAGCTGGAGAAAAAGTT
CCCTGATCAGGTTAGAGGAGTGGCATTGTTCAATGTCCGCTTGGCACATAAGATCATAGCTGGGGCTGACTTCATG-TTG
ATCCCCAGTAGATTTGAACCTTGCGGTCTCATTCAATCG-CATGCTAT????????????????????????????????
???????????????????????????????
>SAL013_Casearia_mollis
????????????????????????????????????????????????????????????????????????????????
????????????????????????????????????????????????????????????????????????????????
??????????????????????????????GAG--------CGGCCCCCT-GCGGCAGCTCT-------------CCCTC
-------GGCTCACGAA-CAAAA-CCCCGGCGCGGGACGCGCCAAGGAAC--ACGGAAAAGGAAAGGAG--CACG-----
--CCCC-CTCGG-CCCGGGAACGGGGCGC------GGGGCGCGTCTTC-TTTCGC-GAT---GAACAAAAGAGCA-----
----------ACGACTCTCGGCAACGGATATCTCGGCTCTCGCATCGATGAAGAACGTAGCGAAATGCGATACTTGGTGT
GAATTGCAGAATCCCGTGAACCATCGAGTCTTTGAACGCAAGTTGCGCCCGAGGCCT-ACT-GGCCGAGGGCACGTCCGC
CTGGGTGTCACGCATCGTCGCCCCCA-------CCCC-----AAGCCC----GGGGCGGGG-CGGAGTTTGGCCTCCCGC
GCGCTC-CCGCTCGCGGTTGGCCC-AAAATCGA-GTCC-CGGCGGCGGTCGCCACGACGAGCGGTGGTTGAGAGA---CC
CTCGGACGCG--GTCGTGCGCGCGCCCAGTCGCCA-GTTC-GGGCCTC--AGGACCCTC-GAGCG-CC-G-GTTT---GC
GGACGCTCTCGTT-GCGG??????????????????????????????????????????????????????????????
????????????????????????????????????????????????????????????????????????????????
????????????????????????????????????????????????????????????????????????????????
????????????????????????????????????????????????????????????????????????????????
????????????????????????????????????????????????????????????????????????????????
????????????????????????????????????????????????????????????????????????????????
????????????????????????????????????????????????????????????????????????????????
????????????????????????????????????????????????????????????????????????????????
????????????????????????????????????????????????????????????????????????????????
????????????????????????????????????????????????????????????????????????????????
????????????????????????????????????????????????????????????????????????????????
???????????????????????????????
>SAL014_Casearia_aculeata
????????????????????????????????AACAAGGTTTCCGTAGGTGAACCTGCGGAAGGATCATTGTCGAAGCCT
CTGCC-CCGCAGAACGACCCGCGAACCAGTTG-TCTCGATGCA-CGCC---GGGGGCGGC---GGGGGCTCCCG-CCCCT
CG--CCCCTC--GGCC---GGCCGT--GGGGAG--------CGGGCCCGC-GCGG--TCCCTC------------CCCTG
-------GGCCAACGAA-CAAAA-CCCCGGCGCCGGACGCGCCAAGGACCC-ACTGAAACAGG--AGAG--CACG-----
--CCCC-ATCGG-CCCGGGAACGGGACGC------GGGGCGCGGCTCC-TCTCGC-TGC---TA--------GCGAGAAA
GAATGAAAA-ACGACTCTCGGCAACGGATATCTCGGCTCTCGCATCGATGAAGAACGTAGCGAAATGCGATACTTGGTGT
GAATTGCAGAATCCCGTGAACCATCGAGTCTTTGAACGCAAGTTGCGCCCGAGGCCTCGC--GGCCGAGGGCACGTCCGC
CTGGGTGTCACGCATCGTCGCCCC-CAAG-CCTCCCC-----GAGCC--GGGGGGCGGGGG-CGGATGTTGGCCTCCCGC
GCGCTC-CCGCTCGCGGTTGGCCC-AAAATCGA-GTCC-CGGCGGCGGTCGCCACGACGAGCGGTGGTTGAGAGA---CC
CTCGGACACG--GTCGTGCGCGTTCCCCGCCGCCC--TTC-GGATCTC-ACGGACCCTC-GAGCG-CC-G-GTTG--CGC
GGACGCTCTCGTTTGCGACCCCAGGTCGGGCGGGACCACCC--GCTGAGTTTAA??????????????????????????
??????????????????????????????????????????ACTATGCTCTAGAACTTGTTTCTGGACCTGCAAAGGGT
GTAGAGTTGGACGCACACATCCGAAAAGCTGTTGTTACYGGTATCGTAAATGGTATGGATGTTCAAGAATGGAATTCTGC
TACTGATAAATATATCGGCATCAAATATAGTRTCACAACTGTAAGTGCTTCATCATGATTT------CAGTTCCCAAGGA
T---AATTCAATAGTTT-AAAGTGACTAAATTTAGGGATTTGTTTGTTCAGGTCTTCGAGGCAAAGCCATTATTGAAGGA
AGCTCTCCAAGCMGAAGTGGGRTTGCCTATCGACAGGACTATTCCTGTAATCGGCTTCATTGGTAGRCTGGAAGAGCAAA
AAGGTTCAGATATTCTTGCTGCAGCCATTCCAATGTTGGTGAAATATAATGTGCAGATAATTGTCCTTGTAAGTGTCAAA
A-TTAAGAGTTTTCCTTCTTCCATTATTACTGCTTCTGTCCTAAA-----ATGTGCAATG-CAGAGGTTGATAACCG---
-GATATGTT-------GTTTTCCTCAGGGAACTGGCAAAAAATACATGGAAAAACAGATTGTTGCGCTGGAGAAAAAGTT
CCCTGATCAGGTTAGAGGAGTGGCATTGTTCAATGTCCCCTTGGCCCATAAGATCATTGCTGGGGCTGACTTCATG-TTG
ATTCCCAGTAGATTTGAACCTTGTGGTCTCATTCAATTG-CATGCTATGC??????????????????????????????
???????????????????????????????
>SAL015_Casearia_crassinervis
????????????????????????????TCGTAACAAGGTTTCCGTAGGTGAACCTGCGGAAGGATCATTGTCGAAGCC-
-TGCC-CCGCAGAACGACCCGCGAACTAGTTT--TGC----CATCGCA------GGC--C--GGGGAGCGCCCG-CCCCT
C-----------GGCC---AGCCGC--GGGGAG--------CGGCCCAGTTAGGG--TCCCTC------------CCCTC
-------GGCGCACGAA-CAAAA-CCCCGGCGCGGGACGCGCCAAGGACC--ATGAGAAC-AAAGAGAG----CG-----
--CCCC-GTCGGCCCCGGGAACGGGGCGC-----GGGGGGGCGTCTTC-TTTCGG-TAT---GA--------GCCAAAAA
AA--------ACGACTCTCGGCAACGGATATCTCGGCTCTCGCATCGATGAAGAACGTAGCGAAATGCGATACTTGGTGT
GAATTGCAGAATCCCGTGAACCATCGAGTCTTTGAACGCAAGTTGCGCCCGAGGCCC-ACG-GGCCGAGGGCACGTCCGC
CTGGGTGTCACGCGTCGTCGCCCC-GGAG-CCTCCCC-----AAGC----GGGGGCCGGGG-CGGAAATTGGCCTCCCGC
GCGCTC-CCGCTCGCGGTTGGCCC-AAAATCGA-GTCCCCGGCGACGGTCGCCACGACGAGCGGTGGTTGAGAGA---CC
CTCGGACACG--GTCGTGCGCGCGCCTCGTCGCCC-GTTC-GGATCTC-ATGGACCCTC-GAGCG-CC-G-CATC---GC
GGACGCTCTCGTTTGCGACCCCAGGTCGGGCGGGGCCACCC--GCTGAGTTTAAGCATAT????????????????????
????????????????????????????????????????TTACTATGCTCAAGAACTTGTTTCTGGACCTGCAAAGGGT
GTAGAGTTGGACACACACATCCGAAAAGCTGTCATTACCGGTATCAGAAACGGTATGGATGTTCATGATTGGAATCCTGC
TACTGATAAATATATCGGCATCAAATATAGTATCACAACCGTAAGTGCTTCATAATAATTTTT----CAGTTCCGAAGGA
TGACAATTCAATAGTTT-AAAGAGAGTAAACATAGGGATTTCTTTGTTCAGGTCTTCGAGGCAAAGCCATTATTGAAGGA
AGCTCTCCAAGCAGAAGTGGGGTTGCCTATCGAKAGGACTATTCCTGTAATCGGCTTCATTGGCAGACTGGAAGAGCAAA
AAGGTTCAGATATTCTTGCTGCAGCCATTCCAATGTTGGTTAAATATAATGTGCAGATAATTGTCCTTGTAAGTGTCAAA
A-TTAAGAATTTTCTTTCTTCCATTATTACTGCTTCTGTCGTACA-----ATGTGCAATG-CTGAGGTTGATAACCG---
-GATATGTT-------GTTTTCCTCAGGGAACTGGCAAAAAATACATGGAAAAACAGATTGCTGAGCTGGAGAAAAAGTT
CCCTGATCAGGTTAGAGGAGTGGCATTGTTCAATGTCCGCTTGGCCCATAAGATCATAGCTGGGGCTGACTTCATG-TTG
ATCCCCAGTAGATTTGAACCTTGCGGTCTCATTCAATTG-CATGCTATGC??????????????????????????????
???????????????????????????????
>SAL016_Casearia_sylvestris
??????????????????????????????????CAAGGTTTCCGTAGGTGAACCTGCGGAAGGATCATTGTCGAAACC-
-TGCC-TAGCAGAACGACCCGCGAACCAGTTT--CTTGACACA-CGCC---GGGGGCGGT---GGGAGCACCCG-CCCCT
CG--CCACCC--GGCGAAGAGCCGT--GGGGAG----------GACCCTT-GCGG--CCCCTC------------TCCCC
-------GGCCCACGAA-CAAAA-CCCCGGCGCGGGATGCGCCAAGGACC--ATGAAAAGAAAAAGGAG--CACG-----
--CCCC-CTCGG-CCTGGGAACGGGGCGC------GGGGTGCGTCTTC-TTTTGC-CAT---GA--------GCA--AAA
GAA-------ACGACTCTCGGCAACGGATATCTCGGCTCTCGCATCGATGAAGAACGTAGCGAAATGCGATACTTGGTGT
GAATTGCAGAATCCCGTGAACCATCGAGTCTTTGAACGCAAGTTGCGCCCGCGGCCT-ACT-GGCCTAGGGCACGTCCGC
CTGGGTGTCACGCGTCGTCGCCCC-AGAG-CCTCCCC-----AAGC----GGGGGCCGGGG-CGGATATTGGCCTCCCGC
ACGCTC-CGGCTTGCGGTTGGCCC-AAAATCGA-GTCC-CGGCGACGGTCGCCACGACGAGCGGTGGTTGAGAGA---CC
CTCGGACACG--GTCGTGAGCGTGCCTCGTCGCCC-GTTC-GGGTCTC-ACGGACCCTC-GAGCG-CC-G-GTTT---GC
GGACGCTCTCGTTTGGGACCCCAGGTCGGGCGGGACCACCC--GCTGAGTTTAAGCATATCAA-TAA?????????????
??????????????????????????????????????????ACTATGCTCGAGAACTTGTTTCTGGACCTGCAAAGGGT
GTAGAGTTGGACACACACATCCGAAAAGCTGTCATTACCGGTATCGTAAATGGTATGGATGTTCAAGAATGGAATCCTGC
TACTGATAAATATATCGGCACCAAATATAATATCACAACTGTAAGTGCTTCATAATAATTT----CTCAGTTCCAAAGAA
TGAAAATTCAATAGTTT-AAAGTGAGTAAATTTAGGGATTTCCTTGTTCAGGTCTTCGAGGCAAAGCCATTATTGAAAGA
AGCTCTTCAAGCAGAAGCAGGATTGCCTATCGACAGGACTATTCCTGTGATCGGATTCATTGGTAGGCTGGAAGAGCAAA
AAGGTTCAGATATTCTTGCTGCAGCCATTCCAATGTTGGTTAAATATAATGTGCAGATAATTGTCCTTGTAAGTGTCAAA
A-TTAAGAATTTTCTTTCTTC-ATTATTACTGCTTCTGTCGTAGATAGTAATGTGCAATG-CTGAGGTTGACAACGG---
-GATATGTT-------GTTTTCTTCAGGGAACTGGCAAAAAATACATGGAAAAACAGATTACAGAGCTGGAGAAAAAGTT
CCCTGATCAGGTTAGAGGAGTGGCATTGTTCAACGTCCCCTTGGCCCATAAGATCATAGCTGGGGCTGACTTCATG-TTG
ATCCCCAGTAGATTTGAACCTTGTGGTCTCATTCAATTG-CATGCTATGC??????????????????????????????
???????????????????????????????
>SAL017_Casearia_aculeata
?????????????????????????????CGTAACAAGGTTTCCGTAGGTGAACCTGCGGAAGGATCATTGTCGAAGCCT
CTGCC-CCGCAGAACGACCCGCGAACCAGTTG-TCTCGATGCA-CGCC---GGGGGCGGC---GGGGGCTCCCG-CCCCT
CG--CCCCTC--GGCC---GGCCGT--GGGGAG--------CGGGCCCGC-GCGG--TCCCTC------------CCCTG
-------GGCCAACGAA-CAAAA-CCCCGGCGCCGGACGCGCCAAGGACCC-ACTGAAACAGG--AGAG--CACG-----
--CCCC-ATCGG-CCCGGGAACGGGACGC------GGGGCGCGGCTCC-TCTCGC-TGC---TA--------GCGAGAAA
GAATGAAAA-ACGACTCTCGGCAACGGATATCTCGGCTCTCGCATCGATGAAGAACGTAGCGAAATGCGATACTTGGTGT
GAATTGCAGAATCCCGTGAACCATCGAGTCTTTGAACGCAAGTTGCGCCCGAGGCCTCGC--GGCCGAGGGCACGTCCGC
CTGGGTGTCACGCATCGTCGCCCC-CAAG-CCTCCCC-----GAGCC--GGGGGGCGGGGG-CGGATGTTGGCCTCCCGC
GCGCTC-CCGCTCGCGGTTGGCCC-AAAATCGA-GTCC-CGGCGGCGGTCGCCACGACGAGCGGTGGTTGAGAGA---CC
CTCGGACACG--GTCGTGCGCGTTCCCCGCCGCCC--TTC-GGATCTC-ACGGACCCTC-GAGCG-CC-G-GTTG--CGC
GGACGCTCTCGTTTGCGACCCCAGGTCGGGCGGGACCACCC--GCTGAGTTTAAGCATATC???????????????????
?????????????????????????????????????????TACTATGCTCTAGAACTTGTTTCTGGACCTGCAAAGGGT
GTAGAGTTGGACGCACACATCCGAAAAGCTGTTGTTACCGGTATCGTAAATGGTATGGATGTTCAAGAATGGAATTCTGC
TACTGATAAATATATCGGCATCAAATATAGTATCACAACTGTAAGTGCTTAATCATGATTT------CAGTTCCCAAGGA
T---AATTCAATAGTTT-AAAGTGACTAAATTTAGGGATTTCTTTGTTCAGGTCTTCGAGGCAAAGCCATTATTGAAGGA
AGCTCTCCAAGCCGAAGTGGGGTTGCCTATCGACAGGACTATTCCTGTAATCGGCTTCATTGGTAGGCTGGAAGAGCAAA
AAGGTTCAGATATTCTTGCTGCAGCCATTCCAATGTTGGTGAAATATAATGTGCAGATAATTGTCCTTGTAAGTGTCAAA
A-TTAAGAGTTTTCCTTCTTCCATTATTACTGCTTCTGTCCTAGA-----ATGTGCAATG-CAGAGGTTGATAACCG---
-GATATGTT-------GTTTTCCTCAGGGAACTGGCAAAAAATACATGGAAAAACAGATTGTTGCGCTGGAGAAAAAGTT
CCCTGATCAGGTTAGAGGAGTGGCATTGTTCAATGTCCCCTTGGCCCATAAGATCATTGCTGGGGCTGACTTCATG-TTG
ATTCCCAGTAGATTTGAACCTTGTGGCCTCATTCAATTG-CATGCT??????????????????????????????????
???????????????????????????????
>SAL018_Casearia_spinescens
????????????????????????????????????????????????????????????????????????????????
????????????????????????????????????????????????????????????????????????????????
????????????????????????????????????????????????????????????????????????????????
????????????????????????????????????????????????????????????????????????????????
????????????????????????????????????????????????????????????????????????????????
????????????????????????????????????????????????????????????????????????????????
????????????????????????????????????????????????????????????????????????????????
????????????????????????????????????????????????????????????????????????????????
????????????????????????????????????????????????????????????????????????????????
????????????????????????????????????????????????????????????????????????????????
????????????????????????????????????????????????????????????????????????????????
????????????????????????????????????????????TATGCTCTAGAACTTGTTTCTGGACCTGCAAAGGGT
GTAGAGTTGGACGCACACATCCGAAAAGCTGTTGTTACCGGTATCGTAAATGGTATGGATGTTCAAGAATGGAATTCTGC
TACTGATAAGTATATCGGCATCAAATATAGTGTCACAACTGTAAGTGCTTCATCATGATTT------CGGTTCCCAAGTA
T---AATTCAATAGTTT-AAAGTGAGTAAATTTAGGGATTTCTTTGTTCAGGTCTTCGAGGCAAAGCCATTATTGAAGGA
AGCTCTCCAAGCAGAAGTGGGGTTGCCTATCGACAGGACTATTCCTGTAATCGGCTTCATTGGTAGACTGGAAGAGCAAA
AAGGTTCAGATATTCTTGCTGCAGCCATTCCAATGTTGGTGAAATATAATGTGCAGATAATTGTCCTTGTAAGTGTCAAA
A-TTAAGAGTTTTCCTTCTTCCATCATTACTGCTTCTGTTCTAGA-----ATGTGCAATG-CAGAGGTTGATAACCG---
-GATATGTT-------GTTTTCCTCAGGGAACTGGCAAAAAATACATGGAAAAACAGATTGTTGCGCTGGAGAAAAAGTT
CCCTGATCAGGTTAGAGGAGTGGCATTGTTCAGTGTCCCCTTGGCCCATAAGATCATTGCTGGGGCTGACTTCATG-TTG
ATTCCCAGTAGATTTGAACCTTGTGGTCTCATTCAATTG-CATGCTAT????????????????????????????????
???????????????????????????????
>SAL019_Casearia_crassinervis
????????????????????????????????????????????????????????????????????????????????
????????????????????????????????????????????????????????????????????????????????
????????????????????????????????????????????????????????????????????????????????
????????????????????????????????????????????????????????????????????????????????
????????????????????????????????????????????????????????????????????????????????
????????????????????????????????????????????????????????????????????????????????
????????????????????????????????????????????????????????????????????????????????
????????????????????????????????????????????????????????????????????????????????
????????????????????????????????????????????????????????????????????????????????
????????????????????????????????????????????????????????????????????????????????
????????????????????????????????????????????????????????????????????????????????
????????????????????????????????????????TTACTATGCTCAAGAACTTGTTTCTGGACCTGCAAAGGGT
GTAGAGTTGGACACACACATCCGAAAAGCTGTCATTACCGGTATCAGAAATGGTATGGATGTTCATGATTGGAATCCTGC
TACTGATAAATATATCGGCATCAAATATAGTATCACAACCGTAAGTGCTTCATAATAATTTTT----CAGTTCCGAAGGA
TGACAATTCAATAGTTT-AAAGAGAGTAAACATAGGGATTTCTTTGTTCAGGTCTTCGAGGCAAAGCCATTATTGAAGGA
AGCTCTCCAAGCAGAAGTGGGGTTGCCTATCGAGAGGACTATTCCTGTAATCGGCTTCATTGGCAGACTGGAAGAGCAAA
AAGGTTCAGATATTCTTGCTGCAGCCATTCCAATGTTGGTTAAATATAATGTGCAGATAATTGTCCTTGTAAGTGTCAAA
A-TTAAGAATTTTCTTTCTTCCRTTATTACTGCTTCTGTCGTACA-----ATGTGCAATG-CTGAGGTTGATAACCG---
-GATATGTT-------GTTTTCCTCAGGGAACTGGCAAAAAATACATGGAAAAACAGATTGCTGAGCTGGAGAAAAAGTT
CCCTGATCAGGTTAGAGGAGTGGCATTGTTCAATGTCCGCTTGGCCCATAAGATCATAGCTGGGGCTGACTTCATG-TTG
ATCCCCAGTAGATTTGAACCTTGCGGTCTCATTCAATTG-CATGCT??????????????????????????????????
???????????????????????????????
>SAL020_Casearia_ophiticola
??????????????????????????????GTAACAAGGTTTCCGTAGGTGAACCTGCGGAAGGATCATTGTCGAAACC-
-TGCC-CCGCAGAACGACCCGCGAACTAGTTT--TGC----CATCGCA------GGC--T--GGGGAGCGCCCG-CCCCT
C-----------GGCC---AGCCGC--GGGGAG--------CGGCCCAGTTAGGG--TCCCTC------------CCCTC
-------GGCGCACGAA-CAAAA-CCCCGGCGCGGGACGCGCCAAGGACC--ATGAGAAC-AAAGAGAG----CG-----
--CCCC-GTCGGCCCCGGGAACGGGGCGC-----GGGGGGGCGTCTTC-TTTCGG-TAT---GA--------GCCAAAAA
AA--------ACGACTCTCGGCAACGGATATCTCGGCTCTCGCATCGATGAAGAACGTAGCGAAATGCGATACTTGGTGT
GAATTGCAGAATCCCGTGAACCATCGAGTCTTTGAACGCAAGTTGCGCCCGAGGCCC-ACG-GGCCGAGGGCACGTCCGC
CTGGGTGTCACGCGTCGTCGCCCC-GGAG-CCTCCCC-----AAGC----GGGGGCCGGGG-CGGAAACTGGCCTCCCGT
GCGCTC-CCGCTCGCGGTTGGCCC-AAAATCGA-GTCCCCGGCGACGGTCGCCACGACGAGCGGTGGTTGAGAGA---CC
CTCGGACACG--GTCGTGCGCGCGCCTCGTCGCCC-GTTC-GGATCTC-ATGGACCCTC-GAGCG-CC-G-CATC---GC
GGACGCTCTCGTTTGCGACCCCAGGTCGGGCGGGGCCACCC--GCTGAGTTTAAGCAT??????????????????????
???????????????????????????????????????????CTATGCTCAAGAACTTGTTTCTGGACCTGCAAAGGGT
GTAGAGTTGGACACACACATCCGAAAAGCTGTCATTACCGGTATCAGAAATGGTATGGATGTTCATGATTGGAATCCTGC
TACTGATAAATATATCGGCATCAAATATAGTATCACAACCGTAAGTGCTTCATAATAATTTTT----CAGTTCCGAAGGA
TGACAATTCAATAGTTT-AAAGAGAGTAAACATAGGGATTTCTTTGTTCAGGTCTTCGAGGCAAAGCCATTATTGAAGGA
AGCTCTCCAAGCAGAAGTGGGGTTGCCTATCGAGAGGACTATTCCTGTAATCGGCTTCATTGGCAGACTGGAAGAGCAAA
AAGGTTCAGATATTCTTGCTGCAGCCATTCCAATGTTGGTTAAATATAATGTGCAGATAATTGTCCTTGTAAGTGTCAAA
A-TTAAGAATTTTCTTTCTTCCATTATTACTGCTTCTGTCGTACA-----ATGTGCAATG-CTGAGGTTGATAACCG---
-GATATGTT-------GTTTTCCTCAGGGAACTGGCAAAAAATACATGGAAAAACAGATTGCTGAGCTGGAGAAAAAGTT
CCCTGATCAGGTTAGAGGAGTGGCATTGTTCAATGTCCGCTTGGCCCATAAGATCATAGCTGGGGCTGACTTCATG-TTG
ATCCCCAGTAGATTTGAACCTTGCGGTCTCATTCAATTG-CATGCTATGC??????????????????????????????
???????????????????????????????
>SAL021_Casearia_nitida
?????????????????????GTAAAAGTCGTAACAAGGTTTCCGTAGGTGAACCTGCGGAAGGATCATTGTCGAAACC-
-TGCC-CCGCAGAACGACCCGCGAACTAGTTT-TTGC----CATCGCA------GGC--C--GGGGAGCGCCCG-CCCCC
C-----------GGCC---AGCCGC--GGGGAG--------CGGCCCAGTCAGGG--TCCCTC------------CCCTC
-------GGCGCACGAA-CAAAA-CCCCGGCGCGGGACGCGCCAAGGACC--ATGTGAAC-AAAGAGAG----CG-----
--CCCC-GTCGGCCCCGGGAACGGGGCGC-----GGGGGGGCGTCTTC-TTTCGG-TAT---GA--------GCCAAAAA
A---------ACGACTCTCGGCAACGGATATCTCGGCTCTcGCATCGATGAAGAACGTAGCGAAATGCGATACTTGGTGT
GAATTGCAGAATCCCGTGAACCATCGAGTCTTTGAACGCAAGTTGCGCCCGAGGCCC-ACG-GGCCGAGGGCACGTCCGC
CTGGGTGTCACGCGTCGTCGCCCC-GGAG-CCTCCCC-----AAGC---GGGGGGCCGGGG-CGGAAATTGGCCTCCCGC
GCGCCC-CCGCTCGCGGTTGGCCC-AAAATCGA-GTCCCCGGCGACGGTCGCCACGACGAGCGGTGGTTGAGAGA---CC
CTCGGACACG--GTCGTGCGCGCGCCTCGTCGCCC-GTTC-GGATCTC-ATGGACCCTC-GAGCG-CC-G-CATC---GC
GGACGCTCTCGTTTGCGACCCCAGGTCGGGCGGGGCCACCC--GCTGAGTTTAAGCATATCAA-TAAGCGG?????????
????????????????????????????????????????????TATGCTCAAGAACTTGTTTCTGGACCTGCAAAGGGT
GTAGAGTTGGACACACACATCCGAAAAGCTGTCATTACCGGTATCAGAAATGGTATGGATGTTCAAGATTGGAATCCTGC
TACTGATAAATATATCGGCATCAAATATAGTATCACAACTGTAAGTGCTTCATAATAATTTTT----CAGTTCCGAAGGA
TGACAATTCAATAGTTT-AAAGAGAGTAAACATAGGGATTTCTTTGTTCAGGTCTTCGAGGCAAAGCCATTATTGAAGGA
AGCTCTCCAAGCAGAAGTGGGGTTGCCTATCGAGAGGACTATTCCTGTAATCGGCTTCATTGGCAGACTGGAAGAGCAAA
AAGGTTCAGATATTCTTGCTGCAGCCATTCCAATGTTGGTTAAATATAATGTGCAGATAATTGTCCTTGTAAGTGTCAAA
A-TTAAGAATTTTCTTTCTTCCATTATTACTGCTTCTGTCGTACA-----ATGTGCAATG-CTGAGGTTGATAACCG---
-GATATGTT-------GTTTTCCTCAGGGAACTGGCAAAAAATACATGGAAAAACAGATTGCTGAGCTGGAGAAAAAGTT
CCCTGATCAGGTTAGAGGAGTGGCATTGTTTAATGTCCGCTTGGCCCATAAGATCATAGCTGGGGCTGACTTCATG-TTG
ATCCCCAGTAGATTTGAACCTTGCGGTCTCATTCAATCG-CATGCTAT????????????????????????????????
???????????????????????????????
>SAL022_Casearia_sylvestris
??????????????????????????????GTAACAAGGTTTCCGTAGGTGAACCTGCGGAAGGATCATTGTCGAAACC-
-TGCC-TAGCAGAACGACCCGCGAACCAGTTT--CTYGACACA-CGCC----GGGGCGGT--GGGGAGCACCCG-CCCCT
CG--CCACCC--GGCGAAGAGCCGT--GGGGAG----------GACCCTT-GCGG--CCCCTC------------TCCCC
-------GGCCCACGAA-CAAAA-CCCCGGCGCGGGACGCGCCAAGGACC--ATGAAAAGAAAAAGGAG--CACG-----
--CCCC-CTCGG-CCTGGGAACGGGGCGC------GGGGTGCGTCTTC-TTTTGC-CAT---GA--------GCAAAAGA
A---------ACGACTCTCGGCAACGGATATCTCGGCTCTCGCATCGATGAAGAACGTAGCGAAATGCGATACTTGGTGT
GAATTGCAGAATCCCGTGAACCATCGAGTCTTTGAACGCAAGTTGCGCCCGCGGCCT-ACT-GGCCTAGGGCACGTCCGC
CTGGGTGTCACGCGTCGTCGCCCC-AGAG-CCTCCCC-----AAGC----GGGGGCCGGGG-CGGATATTGGCCTCCCGC
ATGCTC-CGGCTTGCGGTTGGCCC-AAAATCGA-GTCC-CGGCGACGGTCGCCACGACGAGCGGTGGTTGAGAGA---CC
CTCGGACACG--GTCGTGAGCGTGCCTCGTCGCCC-GTTC-GGGTCTC-ACGGACCCTC-GAGCG-CC-G-GTTT---GC
GGACGCTCTCGTTTGGGACCCCAGGTCGGGCGGGACCACCC--GCTGAGTTTAAGCATATC???????????????????
????????????????????????????????????????????????????????????????????????????????
????????????????????????????????????????????????????????????????????????????????
????????????????????????????????????????????????????????????????????????????????
????????????????????????????????????????????????????????????????????????????????
????????????????????????????????????????????????????????????????????????????????
????????????????????????????????????????????????????????????????????????????????
????????????????????????????????????????????????????????????????????????????????
????????????????????????????????????????????????????????????????????????????????
????????????????????????????????????????????????????????????????????????????????
????????????????????????????????????????????????????????????????????????????????
???????????????????????????????
>SAL023_Casearia_mollis
????????????????????????????????????????????????????????????????????TTGTCGAG-CC-
-TGCC-CAGCAGAACGACCCGCGGACCTGTTT--CTCGACGCA-CGCC---GGGGGCGGC---GGGAGCC-----CCCCC
CG--CCCC----GGCG---AGCCGT--TGGGAG--------CGGCCCCCT-GCGGCAGCTCT-------------CCCTC
-------GGCTCACGAA-CAAAA-CCCCGGCGCGGGACGCGCCAAGGAAC--ACGGAAAAGGAAAGGAG--CACG-----
--CCCC-CTCGG-CCCGGGAACGGGGCGC------GGGGCGCGTCTTC-TTTCGC-GAT---GAACAAAAGAGCA-----
----------ACGACTCTCGGCAACGGATATCTCGGCTCTCGCATCGATGAAGAACGTAGCGAAATGCGATACTTGGTGT
GAATTGCAGAATCCCGTGAACCATCGAGTCTTTGAACGCAAGTTGCGCCCGAGGCCT-ACT-GGCCGAGGGCACGTCCGC
CTGGGTGTCACGCATCGTCGCCCCCA-------CCCC-----AAGCCC----GGGGCGGGG-CGGAGTTTGGCCTCCCGC
GCGCTC-CCGCTCGCGGTTGGCCC-AAAATCGA-GTCC-CGGCGGCGGTCGCCACGACGAGCGGTGGTTGAGAGA---CC
CTCGGACGCG--GTCGTGCGCGCGCCCAGTCGCCA-GTTC-GGGCCTC--AGGACCCTC-GAGCG-CC-G-GTTT---GC
GGACGCTCTCGTTTGCGACCCCAGGTCGGGCGGGACCACCC--GCTGAGTTTAAGCA???????????????????????
?????????????????????????????????????????TACTATGCTCGAGAACTTGTTTCTGGACCTGCAACGGGT
GTAGAGTTGGACAAACACATCCGAAAAGCTGTCATTACTGGTATCGTAAATGGTATGGATGTTCAAGAATGGGATCCTGC
TACTGATAAATATACCGGCATCAAATATAGTATCACAACCGTAAGTGCTTCATAATAATTTTT----CAGTTCCAAAGGA
TGAAAATTCAATAGTTT-AAAGTGAGTAAATTTAGGGATTTCTTTGTCCAGGTCTTCGATGCAAAGCCATTATTGAAGGA
AGCTCTTCAAGCAGAAGTGGGATTGCCTATCGACAGGACTATTCCTGTAATCGGCTTCATTGGTAGACTGGAAGAGCAAA
AAGGTTCAGATATTCTTGCTGCAGCCATTCCAATGTTGGTTAAATATAATGTCCAGATAATTATCCTTGTAAGTGTCAAA
A-TTAAGAAATTTTTTTCTTCCATTATTATTGCTTCTGTCGTAGATGGTAATGTGCAATG-CTGAGGTTGATAACGG---
-GATATGTT-------GTTTTCTTCAGGGAACTGGCAAAAAATACATGGAAAAACAGATTGCAGGGCTGGAGAAAAAGTT
CCCTGATCAGGTTAGAGGAGTGGCATTGTTCAATGTCCGCTTGGCCCATAAGATCATAGCTGGGGCTGACTTCATG-TTG
ATCCCCAGTAGATTTGAACCTTGTGGTCTCATTCAATCG-CATGCTA?????????????????????????????????
???????????????????????????????
>SAL024_Casearia_arborea
?????????????????????????????CGTAACAAGGTTTCCGTAGGTGAACCTGCGGAAGGATCATTGTCGAAACC-
-TGCC-CAGCAGAACGACCCGCGAACCAGTTC--TCCGACGCA-CGCC-----GGGCGG-----------------CCCT
CG-CGCCCCC--GGCG---AGCCGC--GGGGAG--------CGGGCCCGT-GCGG--CCCCTC------------CCCTC
-------GGCTCACGAA-CAAAA-CCCCGGCGCGGGACGCGCCAAGGAAC--ACG-AGAA---AAAGAG--CACG-----
--CACC-GTCGG-CCCGGGAACGGGGCGC------GGGGCGCGTCTTC-TTTCGC-TAT---TA-----CGAGCAAAGAG
A---------ACGACTCTCGGCAACGGATATCTCGGCTCTCGCATCGATGAAGAACGTAGCGAAATGCGATACTTGGTGT
GAATTGCAGAATCCCGTGAACCATCGAGTCTTTGAACGCAAGTTGCGCCCGAGGCCT-ACT-GGCCGAGGGCACGTCCGC
CTGGGTGTCACGCATCGTCGCTCC-AAAG-CCTCCCC-----GAGCC--GGGGGGGCGGGG-CGGATGTTGGCCTCCCGC
GCGCTC-CCGCCCGCGGTTGGCCCAAAAATCGA-GTCC-CGGCGGCGGTCGCCACGACGAGCGGTGGTTGAGAGA---CC
CTCGGACACG--GTCGTGCGCGCGCC-----GCCCCGTTC-GGATCTC-ACGGACCCTC-GAGCG-CC-G-GTTC---CC
GGACGCTCTCGGCTGCGACCCCAGGTCGGGCGGGACCACCC--GCTGAGTTTAAGCATATCA--TA??????????????
?????????????????????????TACT-GTGAGG-CCCTTACTATGCTCGAGAACTTGTTTCTGGACCTGCAAAGGGT
GTAGAGTTGGACAAACACATCCGAAAAGCTGTCGTTACCGGTATTACAAATGGTATGGATGTTCAGGAATGGAATCCTGC
TACTGATAAACATATCGGCATCAAATACAGTATCACAACTGTAAGTGCTTCATAATAATTTTT----CAGTTCCAAAGGA
TGAAAATTCAATAGTTT-AAAGTGAGTAAATTTAGGGATCTCCTTGTTCAGGTCTTCAAGGCAAAGCCATTATTGAAGGA
AGCTCTTCAAGCACAAGTGGGATTGCCTATTGACAGGACTATTCCTGTAATCGGCTTCATTGGTAGACTGGAAGAGCAAA
AAGGTTCAGATATTCTTGCTGCAGCCATTCCAATGTTGGTTAAATATAATGTGCAGATAATTGTCCTTGTAAGTGTCAAA
A-TTAAGAATTTTCTTTCTCCCATTATTACTGCTTCTGTCGTAGATAGTAACGTGCAGTG-CTGAGGTTGATAACGG---
-GATATGTT-------GTTTTTTTCAGGGAACTGGCAAAAAATACATGGAAAAACAGATTGCAGAGCTGGAGAAAAAGTT
CCCTGATCAGGTTAGAGGAGTGGCATTGTTCAGTGTCCCCTTGGCCCATAAGATCATCGCTGGGGCTGACTTCATG-TTG
ATCCCCAGTAGATTTGAACCTTGTGGTCTCATTCAATTG-CATGCTATGCGAATATGGAA????????????????????
???????????????????????????????
>SAL025_Casearia_ophiticola
????????????????????????????????????????????????????????????????????????????????
????????????????????????????????????????????????????????????????????????????????
????????????????????????????????????????????????????????????????????????????????
????????????????????????????????????????????????????????????????????????????????
????????????????????????????????????????????????????????????????????????????????
????????????????????????????????????????????????????????????????????????????????
????????????????????????????????????????????????????????????????????????????????
????????????????????????????????????????????????????????????????????????????????
????????????????????????????????????????????????????????????????????????????????
????????????????????????????????????????????????????????????????????????????????
????????????????????????????????????????????????????????????????????????????????
?????????????????????????????????????????TACTATGCTCAAGAACTTGTTTCTGGACCTGCAAAGGGT
GTAGAGTTGGACACACACATCCGAAAAGCTGTCATTACCGGTATCAGAAATGGYATGGATGTTCATGATTGGAATCCTGC
TACTGATAAATATATCGGCATCAAATATAGTATCACAACCGTAAGTGCTTCATAATAATTTTT----CAGTTCCGAAGGA
TGACAATTCAATAGTTT-AAAGAGAGTAAACATAGGGATTTCTTTGTTCAGGTCTTCGAGGCAAAGCCATTATTGAAGGA
AGCTCTCCAAGCAGAAGTGGGGTTGCCTATCGAGAGGACTATTCCTGTAATCGGCTTCATTGGCAGACTGGAAGAGCAAA
AAGGTTCAGATATTCTTGCTGCAGCCATTCCAATGTTGGTTAAATATAATGTGCAGATAATTGTCCTTGTAAGTGTCAAA
A-TTAAGAATTTTCTTTCTTCCATTATTACTGCTTCTGTCGTACA-----ATGTGCAATG-CTGAGGTTGATAACCG---
-GATATGTT-------GTTTTCCTCAGGGAACTGGCAAAAAATACATGGAAAAACAGATTGCTGAGCTGGAGAAAAAGTT
CCCTGATCAGGTTAGAGGAGTGGCATTGTTCAATGTCCGCTTGGCCCATAAGATCATAGCTGGGGCTGACTTCATG-TTG
ATCCCCAGTAGATTTGAACCTTGCGGTCTCATTCAATCG-CATG????????????????????????????????????
???????????????????????????????
>SAL026_Casearia_moaensis
????????????????????????????????????????????????????????????????????????????????
????????????????????????????????????????????????????????????????????????????????
????????????????????????????????????????????????????????????????????????????????
?????????CGCACGAA-CAAAA-CCCCGGCGCGGGACGCGCCAAGGACC--ATGAGAAC-AAAGAGAG----CG-----
--CCCC-GTCGGCCCCGGGAACGGGGCGC-----GGGGGGGCGTCTTC-TTTCGG-TAT---GA--------GCCAAAAA
A---------ACGACTCTCGGCAACGGATATCTCGGCTCTCGCATCGATGAAGAACGTAGCGAAATGCGATACTTGGTGT
GAATTGCAGAATCCCGTGAACCATCGAGTCTTTGAACGCAAGTTGCGCCCGAGGCCC-ACG-GGCCGAGGGCACGTCCGC
CTGGGTGTCACGCGTCGTCGCCCC-GGAG-CCTCCCC-----AAGC----GGGGGCCGGGG-CGGAAATTGGCCTCCCGC
GCGCTC-CCGCTCGCGGTTGGCCC-AAAATCGA-GTCCCCGGCGACGGTCGCCACGACGAGCGGTGGTTGAGAGA---CC
CTCGGACACG--GTCGTGCGCGCGCCTCGTCGCCC-GTTC-GGATCTC-ATGGACCCTC-GAGCG-CC-G-CATC---GC
GGACGCTCTCGTT???????????????????????????????????????????????????????????????????
???????????????????????????????????????????????????????????????????????????????T
GTAGAGTTGGACACACACATCCGAAAAGCTGTCATTACCGGTATCAGAAATGGTATGGATGTTCATGATTGGAATCCTGC
TACTGATAAATATATCGGCATCAAATATAGTATCACAACCGTAAGTGCTTCATAATAATTT------CAGTTCCAAAGGA
TGACAATTCAATAGTTT-AAAGAGAGTAAACATAGGGATTTCTTTGTTCAGGTCTTCGAGGCAAAGCCATTATTGAAGGA
AGCTCTCCAAGCAGAAGTGGGGTTGCCTATCGAGAGGACTATTCCTGTAATCGGCTTCATTGGCAGACTGGAAGAGCAAA
AAGGTTCAGATATTCTTGCTGCAGCCATTCCAATGTTGGTTAAATATAATGTGCAGATAATTGTCCTTGTAAGTGTCAAA
A-TTAAGAATTTTCTTTCTTCCATTATTACTGCTTCTGTCGTACA-----ATGTGCAATG-CTGAGGTTGATAACCG---
-GATATGTT-------GTTTTCCTCAGGGAACTGGCAAAAAATACATGGAAAAACAGATTGCTGAGCTGGAGAAAAAGTT
CCCTGATCAGGTTAGAGGAGTGGCATTGTTCAATGTCCGCTTGGCCCATAAGATCATAGCTGGGGCTGACTTCATG-TTG
ATCCCCAGTAGA????????????????????????????????????????????????????????????????????
???????????????????????????????
>SAL027_Casearia_comocladifolia
????????????????????????????????????????????????????????????????????????????????
??????????????????????????????????????????????????????????????GGGGGGCGCCCG-CCCCC
C-----------GGCC---AGCCGC--GGGGAG--------CGGCCCAGTTGGGG--TCCCTC------------CCCTC
-------GGCGCACGAA-CAAAA-CCCCGGCGCGGGACGCGCCAAGGACC--ATGAGAAC-AAAGAGAG----CG-----
--CCCC-GTCGGCCCCGGGAACGGGGCGC-----GGGGGGGCGTCTTC-TTTCGG-TAT---GA--------GCCAAAAA
A---------ACGACTCTCGGCAACGGATATCTCGGCTCTCGCATCGATGAAGAACGTAGCGAAATGCGATACTTGGTGT
GAATTGCAGAATCCCGTGAACCATCGAGTCTTTGAACGCAAGTTGCGCCCGAGGCCC-ACG-GGCCGAGGGCACGTCCGC
CTGGGTGTCACGCCTCGTCGCCCC-GGAG-CCTCCCC-----AAGC----GGGGGCCGGGG-CGGAAATTGGCCTCCCGC
GCGCTC-CCGCTCGCGGTTGGCCC-AAAATCGA-GTCCCCGGCGACGGTCGCCACGACGAGCGGTGGTTGAGAGA---CC
CTCGGACACG--GTCGTGCGCGCGCCTCGTCGCCC-GTTC-GGATCTC-ATGGACCCTC-GAGCG-CC-G-CATC---GC
GGACGCTCTCGTTTGCGACCCCAGGTCGGGCGGGGCCACCC--GCTGAGTTTAAGCATATC???????????????????
???????????????????????????CT-GTGAGG-CCCTTACTATGCTCAAGAACTTGTTTCTGGACCTGCAAAGGGT
GTAGAGTTGGACACACACATCCGAAAAGCTGTCATTACCGGTATCAGAAATGGTATGGATGTTCATGATTGGAATCCTGC
TACTGATAAATATATCGGCATCAAATATAGTATCACAACCGTAAGTGCTTCATAATAATTTTT----CAGTTCCGAAGGA
TGACAATTCAATAGTTT-AAAGACAGTAAACATAGGGATTTCTTTGTTCAGGTCTTCGAGGCAAAGCCATTATTGAAGGA
AGCTCTCCAAGCAGAAGTGGGGTTGCCTATCGAGAGGACTATTCCTGTAATCGGCTTCATTGGCAGACTGGAAGAGCAAA
AAGGTTCAGATATTCTTGCTGCAGCCATTCCAATGTTGGTTAAATATAATGTGCAGATAATTGTCCTTGTAAGTGTCAAA
A-TTAAGAATTTTCTTTCTTCCATTATTACTGCTTCTGTCGTACA-----ATGTGCAATG-CTGAGGTTGATAACCG---
-GATATGTT-------GTTTTCCTCAGGGAACTGGCAAAAAATACATGGAAAAACAGATTGCTGAGCTGGAGAAAAAGTT
CCCTGATCAGGTTAGAGGAGTGGCATTGTTCAATGTCCGCTTGGCCCATAAGATCATAGCTGGGGCTGACTTCATG-TTG
ATCCCCAGTAGATTTGAACCTTGCGGTCTCATTCAATTG-CATGCTATGC??????????????????????????????
???????????????????????????????
>SAL028_Casearia_comocladifolia
????????????????????????????????????????????????????????????????????TTGTCGAAACC-
-TGCC-CCGCAGAACGACCCGCGAACTAGTTT--TGC----CATCGCA------GGC--C--GGGGGGCGCCTG-CCCCC
C-----------GGCC---AGCCGC--GGGGAG--------CGGCCCAGTTGGGG--TCCCTC------------CCCTC
-------GGCCCACGAA-CAAAA-CCCCGGCGCGGGACGCGCCAAGGACC--ATGAGAAC-AAAGAGAG----CG-----
--CCCC-GTCGGCCCCGGGAACGGGGCGC-----GGGGGGGCGTCTTC-TTTCGA-TAT---GA--------GCCAAAAA
A---------ACGACTCTCGGCAACGGATATCTCGGCTCTCGCATCGATGAAGAACGTAGCGAAATGCGATACTTGGTGT
GAATTGCAGAATCCCGTGAACCATCGAGTCTTTGAACGCAAGTTGCGCCCGAGGCCC-ACG-GGCCGAGGGCACGTCCGC
CTGGGTGTCACGCCTCGTCGCCCC-GGAG-CCTCCCC-----AAGC----GGGGGCCGGGG-CGGAAATTGGCCTCCCGC
GCGCTC-CCGATCGCGGTTGGCCC-AAAATCGA-GTCCCCGGCGACGGTCGCCACGACGAGCGGTGGTTGAGAGA---CC
CTCGGACACG--GTCGTGCGCGCGCCTCGTCGCCC-GTTC-GGATCTC-ATGGACCCTC-GAGCG-CC-G-CATC---GC
GGACGCTCTCGTTTGCGACCCCAGGTCGGGCGGGGCCACCC--GCTGAGTTT????????????????????????????
??????????????????????????????????????CCTTACTATGCTCAAGAACTTGTTTCTGGACCTGCAAAGGGT
GTAGAGTTGGACACACACATCCGAAAAGCTGTCATTACCGGTATCAGAAATGGTATGGATGTTCATGATTGGAATCCTGC
TACTGATAAATATATCGGCATCAAATATAGTATCACAACCGTAAGTGCTTCATAATAATTTTT----CAGTTCCGAAGGA
TGACAATTCAATAGTTT-AAAGACAGTAAACATAGGGATTTCTTTGTTCAGGTCTTCGAGGCAAAGCCATTATTGAAGGA
AGCTCTCCAAGCAGAAGTGGGGTTGCCTATCGAGAGGACTATTCCTGTAATCGGCTTCATTGGCAGACTGGAAGAGCAAA
AAGGTTCAGATATTCTTGCTGCAGCCATTCCAATGTTGGTTAAATATAATGTGCAGATAATTGTCCTTGTAAGTGTCAAA
A-TTAAGAATTTTCTTTCTTCCATTATTACTGCTTCTGTCGTACA-----ATGTGCAATG-CTGAGGTTGATAACCG---
-GATATGTT-------GTTTTCCTCAGGGAACTGGCAAAAAATACATGGAAAAACAGATTGCTGAGCTGGAGAAAAAGTT
CCCTGATCAGGTTAGAGGAGTGGCATTGTTCAATGTCCGCTTGGCCCATAAGATCATAGCTGGGGCTGACTTCATG-TTG
ATCCCTAGTAGATTTGAACCTTGCGGTCTCATTCAATTG-CATGCTA?????????????????????????????????
???????????????????????????????
>SAL029_Casearia_aculeata
????????????????????????????????????????????????????????????????????????????????
????????GCAGAACGACCCGCGAACCAGTTC-TTTCGATGCA-CGCC----GGGGCGGC--GGGGGGCTCCCG-CCCCT
CG--CCCCTC--GGCC---GGCCGT--GGGGAG--------CGGGCCCGC-GCGG--TCCCTC------------CCCTG
-------GGCCGACGAA-CAAAA-CCCCGGCGCCGGACGCGCCAAGGACC-MAMGGAAACAGG--AGAG--YACG-----
--CCCC-ATCGG-CCCGGGAACGGGACGC------GGGGCGCGGCTCC-TCTCGC-TGC---GA--------GCGAGAAA
GAATGAAAAAACGACTCTCGGCAACGGATATCTCGGCTCTCGCATCGATGAAGAACGTAGCGAAATGCGATACTTGGTGT
GAATTGCAGAATCCCGTGAACCATCGAGTCTTTGAACGCAAGTTGCGCCCGAGGCCTCGC--GGCCGAGGGCACGTCCGC
CTGGGTGTCACGCATCGTCGCCCC-CAAG-CCTCCCC-----GAGCC---GGGGGCCGGGGGCGGATGTTGGCCTCCCGC
GCGCTC-CCGCTCGCGGTTGGCCC-AAAATCGA-GTCC-CGGCGACGGTCGCCACGACGAGCGGTGGTTGAGAGA---CC
CTCGGACAYG--GTCGTGCGCGTGCCTCGTCGCCC--TTC-GGATCTC-ACGGACCCTC-GAGCG-CC-G-GTTG--TGC
GGACGCTCTCGTTTGCGACCCCAGGTCGGGCGGGACCACCC--GCTGAGTTTAAGCATATCAA-TAAGCGGAGGA-CCTG
TGTG????????????????????????????????????TTACTATGCTCTAGAACTTGTTTCTGGACCTGCAAAGGGT
GTAGAGTTGGACGCACACATCCGAAAAGCTGTTGTTACCGGTATCGCAAATGGTATGGATGTTCAAGAATGGAATTCTGC
TACTGATAAATATATCGGCATCAAATATAGTATCACAACTGTAAGTGCTTCATCATGATTT------CAGTTCCCAAGGA
T---AATTCAATAGTTT-AAAGTGACTAAATTTAGGGATTTCTTTGTTCAGGTCTTCGAGGCAAAGCCATTATTGAAGGA
AGCTCTCCAAGCCGAAGTGGGGTTGCCTATCGACAGGACTATTCCTGTAATCGGCTTCATTGGTAGACTGGAAGAGCAAA
AAGGTTCAGATATTCTTGCTGCAGCCATTCCAATGTTGGTGAAATATAATGTGCAGATAATTGTCCTTGTAAGTGTCAAA
A-TTAAGAGTTTTCCTTCTTCCATTATTACTGCTTCTGTCCTAGA-----ATGTGCAATG-CAGAGGTTGATAACYG---
-GATATGTT-------GTTTTCCTCAGGGAACTGGCAAAAAATACATGGAAAAACAGATTGTTGCGCTGGAGAAAAAGTT
CCCTGATCAGGTTAGAGGAGTGGCATTGTTCAATGTCCCCTTGGCCCATAAGATCATTGCTGGGGCTGACTTCATG-TTG
ATTCCCAGTAGATTTGAACCTTGTGGTCTCATTCAATCG-CATGCTATGCGA????????????????????????????
???????????????????????????????
>SAL030_Casearia_aculeata
??????????????AGTGGAAGTAAAAGTCGTAACAAGGTTTCCGTAGGTGCACCTGCGGAAGGATCATTGTCGAAGCCT
CTGCC-CCGCAGAACGACCCGCGAACCAGTTC-TTTCGATGCA-CGCC----GGGGCGGC--GGGGAGCTCCCG-CCCCT
TG--CCCCTC--GGCC---GGCCCT--GGGGAG--------CGAGCCCGC-GCGC--TCCCTC------------CCCCG
-------GGCCAACGAA-CAAAA-CCCCGGCGCCGGACGCGCCAAGGACCC-ACGGAAACAGG--AGAG--CACG-----
--CCCC-ATCGG-CCCGGGAACGGGACGC------GGGGCGCGGCTCC-TCTCGC-TGC---GA--------GCGAGAAA
GAATGAAAA-ACGACTCTCGGCAACGGATATCTCGGCTCTCGCATCGATGAAGAACGTAGCGAAATGCGATACTTGGTGT
GAATTGCAGAATCCCGTGAACCATCGAGTCTTTGAACGCAAGTTGCGCCCGAGGCCTCGC--GGCCGAGGGCACGTCCGC
CTGGGTGTCACGCATCGTCGCCCC-CAAG-CCTCCCC-----GAGCC---GGGGGGCGGGGGCGGACGTTGGCCTCCCGC
GCGCTC-CCGCTCGCGGTTGGCCC-AAAATCGA-GTCC-CGGCGGCGGTCGCCACGACGAGCGGTGGTTGAGAGA---CC
CTCGGACATG--GTCGTGCGCGCGCCCCGTCGCCC--TTC-GGATCTC-ACGGACCCTC-GAGCG-CC-G-GTTG--TGC
GGACGCTCTCGTTTGCGACCCCAGGTCGGGCGGGACTACCC--GCTGAGTTTAAGCATATCAA-TAAGCGGAGGA-CCTG
TGTGAAATG?????????????????ACT-GTGAG--CCCTTACTATGCTCTAGAACTTGTTTCTGGACCTGCAAAGGGT
GTAGAGTTGGACGCACACATCCGAAAAGCTGTTGTTACCGGTATCGCAAATGGTATGGATGTTCAAGAATGGAATTCTGC
TACTGATAAATATATCGGCATCAAATATAGTATCACAACTGTAAGTGCTTCATCATGATTT------CAGTTCCCAAGGA
T---AATTCAATAGTTT-AAAGTGACTAAATTTAGGGATTTCTTTGTTCAGGTCTTCGAGGCAAAGCCATTATTGAAGGA
AGCTCTCCAAGCHGAAGTGGGGTTGCCTATCGACAGGACTATTCCTGTAATCGGCTTCATTGGTAGACTGGAAGAGCAAA
AAGGTTCAGATATTCTTGCTGCAGCCATTCCAATGTTGGTGAAATATAATGTSCAGATAATTGTCCTTGTAAGTGTCAAA
A-TTAAGAGTTTTCCTTCTTCCATTATTACTGCTTCTGTCCTAGA-----ATGTGCAATG-CAGAGGTTGATAACTG---
-GATATGTT-------GTTTTCCTCAGGGAACTGGCAAAAAATACATGGAAAAACAGATTGTTGCGCTGGAGGAAAAGTT
CCCTGATCAGGTTAGAGGAGTGGCATTGTTCAATGTCCCCTTGGCCCATAAGATCATTGCTGGGGCTGACTTCATG-TTG
ATTCCCAGTAGATTTGAACCTTGTGGTCTCATTCAATTG-CATGCTATGCGATATGGAA?????????????????????
???????????????????????????????
>SAL032_Casearia_arborea
??????????CGCCAGTGGAAGTAAAAGTCGTAACAAGGTTTCCGTAGGTGAACCTGCGGAAGGATCATTGTCGAAACC-
-TGCC-CAGCAGAACGACCCGCGAACCAGTTC--TCCGACGCA-CGCC-----GGGCGGC--------C-CTCG-CGCCC
CC----------GGCG---AGCCGC--GGGGAG--------CGGGCCCGT-GCGG--CCCCTC------------CCCTC
-------GGCTCACGAA-CAAAA-CCCCGGCGCGGGACGCGCCAAGGAAC--ACGAGAA----AAAGAG--CACG-----
--CACC-GTCGG-CCCGGGAACGGGGCGC------GGGGCGCGTCTTC-TTTCGC-TATTACGA--------GCAAAGAG
A---------ACGACTCTCGGCAACGGATATCTCGGCTCTCGCATCGATGAAGAACGTAGCGAAATGCGATACTTGGTGT
GAATTGCAGAATCCCGTGAACCATCGAGTCTTTGAACGCAAGTTGCGCCCGAGGCCT-ACT-GGCCGAGGGCACGTCCGC
CTGGGTGTCACGCATCGTCGCTCC-AAAG-CCTCCCC-----GAGCC--GGGGGGGCGGGG-CGGATGTTGGCCTCCCGC
GCGCTC-CCGCCCGCGGTTGGCCCAAAAATCGA-GTCC-CGGCGGCGGTCGCCACGACGAGCGGTGGTTGAGAGA---CC
CTCGGACACG--GTCGTGCGCGCGCC-----GCCCCGTTC-GGATCTC-ACGGACCCTC-GAGCG-CC-G-GTT---CCC
GGACGCTCTCGGCTGCGACCCCAGGTCGGGCGGGACTACCC???????????????????????????????????????
???????????????????????????CT-GTGAG--CCCTTACTATGCTCGAGAACTTGTTTCTGGACCTGCAAAGGGT
GTAGAGTTGGACAAACACATCCGAAAAGCTGTCGTTACCGGTATTACAAATGGTATGGATGTTCAGGAATGGAATCCTGC
TACTGATAAACATATCGGCATCAAATACAGTATCACAACTGTAAGTGCTTCATAATAATTTTT----CAGTTCCAAAGGA
TGAAAATTCAATAGTTT-AAAGTGAGTAAATTTAGGGATCTCCTTGTTCAGGTCTTCAAGGCAAAGCCATTATTGAAGGA
AGCTCTTCAAGCACAAGTGGGATTGCCTATTGACAGGACTATTCCTGTAATCGGCTTCATTGGTAGACTGGAAGAGCAAA
AAGGATCAGATATTCTTGTTGCAGCCATTCCAATGTTGGTTAAATATAATGTGCAGATAATTGTCCTTGTAAGTGTCAAA
A-TTAAGAATTTTCTTTCTCCCATTATTACTGCTTCTGTCGTAGATAGTAACGTGCAGTG-CTGAGGTTGATAACGG---
-GATATGTT-------GTTTTTTTCAGGGAACTGGCAAAAAATACATGGAAAAACAGATTGCAGAGCTGGAGAAAAAGTT
CCCTGATCAGGTTAGAGGAGTGGCATTGTT??????????????????????????????????????????????????
????????????????????????????????????????????????????????????????????????????????
???????????????????????????????
>SAL033_Casearia_arborea
?TAAAACGACGGCCAGTGGAAGTAAAAGTCGTAACAAGGTTTCCGTAGGTGAACCTGCGGAAGGATCATTGTCGARACC-
-TGCC-CAGCAGAACGACCCGCGAACCAGTTC--TCCGACGCA-CGCC-----GGGCGGC---------CCTCG-CGCCC
CC----------GGCG---AGCCGC--GGGGAG--------CGGGCCCGT-GCGG--CCCCTC------------CCCTC
-------GGCTCACGAA-CAAAA-CCCCGGCGCGGGACGCGCCAAGGAAC--ACGAGAA----AAAGAGCGCACG-----
--CACC-GTCGG-CCCGGGAACGGGGCGC------GGGGCGCGTCTTC-TTTCGC-CATTACGA--------GCAAAGAG
A---------ACGACTCTCGGCAACGGATATCTCGGCTCTCGCATCGATGAAGAACGTAGCGAAATGCGATACTTGGTGT
GAATTGCAGAATCCCGTGAACCATCGAGTCTTTGAACGCAAGTTGCGCCCGAGGCCT-ACT-GGCCGAGGGCACGTCCGC
CTGGGTGTCACGCATCGTCGCTCC-AAAG-CCTCCCC-----GAGCC--GGGGGGGCGGGG-CGGATGTTGGCCTCCCGC
GCGCTC-CCGCCCGCGGTTGGCCCAAAAATCGA-GTCC-CGGCGGCGGTCGCCACGACGAGCGGTGGTTGAGAGA---CC
CTCGGACACG--GTCGTGCGCGCGCC-----CCCCCGTTC-GGATCTC-ACGGACCCTC-GAGCG-CC-G--TTT--CGC
GGACGCTCTCGGCTGCGACCCCAGGTCGGGCGGGACTACCC--GCTGAGTTTAAGCATATCAA-TAAGCGG?????????
????????????????????????????????????????????????????????????????????????????????
????????????????????????????????????????????????????????????????????????????????
????????????????????????????????????????????????????????????????????????????????
????????????????????????????????????????????????????????????????????????????????
????????????????????????????????????????????????????????????????????????????????
????????????????????????????????????????????????????????????????????????????????
????????????????????????????????????????????????????????????????????????????????
????????????????????????????????????????????????????????????????????????????????
????????????????????????????????????????????????????????????????????????????????
????????????????????????????????????????????????????????????????????????????????
???????????????????????????????
>SAL034_Casearia_arguta
GTAAAACGACGGCCAGTGGAAGTAAAAGTCGTAACAAGGTTTCCGTAGGTGAACCTGCGGAAGGATCATTGTCGAAGCC-
-TGCC-CAGCAGAACGACCCGCGGACCTGTTT--CTCGACGCA-CGCC----GGGGCGGC--GGGGAGCTCCCCCCGCCC
C-----------GGCG---AGCCGT--TGGGAG--------CGGCCCCCT-GCGGCAGCTCTC-------------CCTC
-------GGCTCACGAA-CAAAA-CCCCGGCGCGGGACGCGCCAAGGAAC--ACGGAAAAGGAAAGGAG--CACG-----
--CCCC-CTCGG-CCCGGGAACGGGGCGC------GGGGCGCGTCTTC-TTTCGC-GAT---GAACAAAAGAGCA-----
----------ACGACTCTCGGCAACGGATATCTCGGCTCTCGCATCGATGAAGAACGCAGCGAAATGCGATACTTGGTGT
GAATTGCAGAATCCCGTGAACCATCGAGTCTTTGAACGCAAGTTGCGCCCGAGGCCT-ACT-GGCCGAGGGCACGTCCGC
CTGGGCGTCACGCATCGTCGCCCCCA-------CCCC-----AAGCCC----GGGGCGGGG-CGGAGTTTGGCCTCCCGC
GCGCTC-CCGCTCGCGGTTGGCCC-AAAATCGA-GTCC-CGGCGGCGGTCGCCACGACGAGCGGTGGTTGAGAGA---CC
CTCGGACGCG--GTCGTGCGCGCGCCCAGTCGCCA-GTTC-GGGCCTC--AGGACCCTC-GAGCG-CC-G-GTTT---GC
GGACGCTCTCGTTTGCGACCCCAGGTCGGGCGGGACCACCC--GCTGAGTTTAAGCATATCAAATAA?????????????
????????????????????????????????????????????????????????????????????????????????
????????????????????????????????????????????????????????????????????????????????
????????????????????????????????????????????????????????????????????????????????
????????????????????????????????????????????????????????????????????????????????
????????????????????????????????????????????????????????????????????????????????
????????????????????????????????????????????????????????????????????????????????
????????????????????????????????????????????????????????????????????????????????
????????????????????????????????????????????????????????????????????????????????
????????????????????????????????????????????????????????????????????????????????
????????????????????????????????????????????????????????????????????????????????
???????????????????????????????
>SAL036_Casearia_combaymensis
???????????????????????????????????AAGGTTTCCGTAGGTGAACCTGCGGAAGGATCATTGTCGAAGCC-
-TGCC-TAGCAGAACGACCCGCGGACTTGTTC--CTCAACACA-CGCC----GGGGCGGT--GGGGAGCCCTCG-CCCTC
T-----------GGCG---AGCCAT--GGGGAG--------CGG-CCCTT-GCGGCAGCTCTC------------TTCTC
-------GGCTCACGAA-CAAAA-CCCCGGCGCGGGATGCGCCAAGGAAC--ATGAAAAAGAAAAGGAG--CACG-----
--GCCC-CTCGA-CTCGGG-------CGC------GGGGTGCGTCTTC-TCTCGC-AAT---GA--------GCAAAAGA
----ATA---ACGACTCTCGGCAACGGATATCTCGGCTCTCGCATCGATGAAGAACGTAGCGAAATGCGATACTTGGTGT
GAATTGCAGAATCCCGTGAACCATCGAGTCTTTGAACGCAAGTTGCGCCCGAGGCCK-ATT-GGTCGAGGGCACGTCCGC
CTGGGTGTCACGCATCGTCGCCCC-A-------CCCC-----AAGCTT----GGGGCGGGG-CGGAAGCTGGCCTCCCGT
GTGCTC-CCGCTCGCGGTTGGCCT-AAAATCGA-GTCC-CGGCGGCGGTCGCCACGACGAGGGGTGGTTGAGAGA---CC
CTCGGACACG--GTCGTGCGCGCGCCTCGTCGCCA-GTTC-GCGGCTC--AGGACCCTC-GAGCG-CC-G-GTTT---GT
GGACGCTCTCGTTTGCGACCCCAGGTCGGGCGGGACCACCC--GCTGAGTTTAA??????????????????????????
??????????????????????????ACT-GTGAGG-CCCTTACTATGCTCGAGAACTTGTTTCTGGACCTGCAAAGGGT
GTAGAGTTGGACAAAAACATCCGAAAAGCTGTCATTACTGGTATCGTAAATGGTATGGATGTTCAAGAATGGAATCCTGC
TGCTGATAAATATATCGGCATCAAATATAGTATCACAACTGTAAGTGCTTCATAATAAATTTT----CAGTTCCAAAGGA
TGAAAATTCAATAGTTT-AAAGTGAGTAAATTTAGGGATTTCCTTGTTCAGGTCTTCGATGCAAAGCCATTGTTGAAGGA
AGCTCTTCAAGCAGAAGTGGGATTGCCTATCGACAGGACTATTCCTGTAATCGGCTTCATTGGTAGACTAGAAGAGCAAA
AAGGTTCAGATATTCTTGCTGTAGCCATTCCAATGTTGGTTAAATATAATGTCCAGATAATTATCCTTGTAAGTGTCAAA
A-TTAAGAATTTTCTTTCTTCCATTATTATTGCCTCTGTCGTTGATGGTAATGTGCAATG-CTGAGATTGATAACGG---
-GATATGTT-------GTTTTCTTCAGGGAACTGGCAAAAGATACATGGAAAAACAGATTGCAGAGCTGGAGAAAAAGTT
CCCTGATCAGGTTAGAGGAGTGGCATTGTTCAATGTCCGCTTGGCCCATAAGATCATAGCTGGGGCTGACTTCATG-TTG
ATCCCCAGTAGATTTGAACCTTGTGGTCTCATTCAATCG-CATGCTATGCGATTATGGAA????????????????????
???????????????????????????????
>SAL053_Casearia_manausensis
??????????????????????????????GTAACAAGGGTTCCGTAGGTGAACCTGCGGAAGGATCATTGTCGAAACC-
-TGCC-CAGCAGAACGACCCGCGAACCAGTTC--TCCGACGCA-CGCC-----GGGCGGC---------CCTCG-CGCCC
CC----------GGCG---AGCCGC--GGGGAG--------CGGGCCCGT-GCGG--CCCCTC------------CCCTC
-------GGCTCACGAA-CAAAA-CCCCGGCGCGGGACGCGCCAAGGAAC--ACGAGAA----AAAGAG--CACG-----
--CGCC-GTCGG-CCCGGGAACGGGGCGC------GGGGCGCGTCTTC-TTTCGC-TATTACGA--------GCAAAGAG
A---------ACGACTCTCGGCAACGGATATCTCGGCTCTCGCATCGATGAAGAACGYAGCGAAATGCGATACTTGGTGT
GAATTGCAGAATCCCGTGAACCATCGAGTCTTTGAACGCAAGTTGCGCCCGAGGCCT-ACT-GGCCGAGGGCACGTCCGC
CTGGGTGTCACGCATCGTCGCTCC-AAAG-CCTCCCC-----AAGCC---GGGGGGCGGGGGCGGATATTGGCCTCCCGC
GCGCTC-CCGCCCGCGGTTGGCCCAAAAATCGA-GTCC-CGGCGGCGGTCGCCACGACRAGCGGTGGTTGAGAGA---CC
CTCGGACACG--GTCGTGCGCGCGCC-----CCCCCGTTC-GGATCTC-ACGGACCCTC-GAGCG-CC-G-GTTT--CGC
GGACGCTCTCGGCTGCGA??????????????????????????????????????????????????????????????
????????????????????????????????????????????????????????????????????????????????
????????????????????????????????????????????????????????????????????????????????
????????????????????????????????????????????????????????????????????????????????
????????????????????????????????????????????????????????????????????????????????
????????????????????????????????????????????????????????????????????????????????
????????????????????????????????????????????????????????????????????????????????
????????????????????????????????????????????????????????????????????????????????
????????????????????????????????????????????????????????????????????????????????
????????????????????????????????????????????????????????????????????????????????
????????????????????????????????????????????????????????????????????????????????
???????????????????????????????
>SAL054_Casearia_mariquitensis
????????????????????????????TCGTAACAAGGTTTCCGTAGGTGAACCTGCGGAAGGATCATTGTCGAAGCC-
-TGCC-CAGCAGAACGACCCGCGGACCTGTTT--CTCGACGCA-CGCC----GGGGCGGC--GGGGAGCT-----CCCCC
CG--CCCC----GGCG---AGCCGT--TGGGAG--------CGGCCCCCT-GCGGCAGCTCT-------------CCCTC
-------GGCTCACGAA-CAAAA-CCCCGGCGCGGGACGCGCCAAGGAAC--ACGGAAAAGGAAAGGAG--CACG-----
--CCCC-CTCGG-CCCGGGAACGGGGCGC------GGGGCGCGTCTTC-TTTCGC-GAT---GAACAAAAGAGCA-----
----------ACGACTCTCGGCAACGGATATCTCGGCTCTCGCATCGATGAAGAACGTAGCGAAATGCGATACTTGGTGT
GAATTGCAGAATCCCGTGAACCATCGAGTCTTTGAACGCAAGTTGCGCCCGAGGCCT-ACT-GGCCGAGGGCACGTCCGC
CTGGGTGTCACGCATCGTCGCCCCCA-------CCCC-----AAGCCC----GGGGCGGGG-CGGAGTTTGGCCTCCCGC
GCGCTC-CCGCTCGCGGTTGGCCC-AAAATCGA-GTCC-CGGCGGCGGTCGCCACGACGAGCGGTGGTTGAGAGA---CC
CTCGGACGCG--GTCGTGCGCGCGCCCAGTCGCCA-GTTC-GGGCCTC--AGGACCCTC-GAGCG-CC-G-GTTT---GC
GGACGCTCTCGTTTGCGACCCCAGGTCGGGYGGGACCACCC--GCTGAGTTTAAGCATATCAA?????????????????
????????????????????????????????????????????????????????????????????????????????
????????????????????????????????????????????????????????????????????????????????
????????????????????????????????????????????????????????????????????????????????
????????????????????????????????????????????????????????????????????????????????
????????????????????????????????????????????????????????????????????????????????
????????????????????????????????????????????????????????????????????????????????
????????????????????????????????????????????????????????????????????????????????
????????????????????????????????????????????????????????????????????????????????
????????????????????????????????????????????????????????????????????????????????
????????????????????????????????????????????????????????????????????????????????
???????????????????????????????
>SAL057_Casearia_corymbosa
????????????????????????????????????????????????????????????????????????????????
???CC-CCGCAGAACGACCCGCGAACCAGTTT-TCCCATCGCA-GGCC--GGGGGGCGCC------AGCGCCC--CGGCC
A-----------GCCC--CGCCCGT--GGGGAG--------CGGCCCCGC-AGGG--TCCCTC------------CCCTC
-------GGCGCACGAA-CAAAA-CCCCGGCGCGGGACGCGCCAAGGACC--ATGAGAAC---AAAGAG--CGCG-----
--CCCC-GTCGGCCCCGGGAACGGGGCGC-----GGGGGGGCGTCTTC-TTTCGG-TAT---GA--------GCCAAAAA
A---------ATGACTCTCGGCAACGGATATCTCGGCTCTCGCATCGATGAAGAACGYAGCGAAATGCGATACTTGGTGT
GAATTGCAGAATCCCGTGAACCATCGAGTCTTTGAACGCAAGTTGCGCCCGAGGCCC-ACG-GGCCGAGGGCACGTCCGC
CTGGGTGTCACGCATCGTCGCCCC-GGAG-CCWCCCC-----AAGC---GGGGGGCCGGGG-CGGAAATTGGCCTCCCGC
GCGCTC-CCGCTCGCGGCTGGCCC-AAAATCGAAGTCC-CGGCGACGGTCGCCACGACGAGCGGTGGTTGGGAGA---CC
CTCGGACACACGGTCGTGCGCGCGCCCCGTCGCCC-GTTT-GGATCTC-ACGGACCCTC-GAGCG-CC-G-GTTT---TC
GGACGCTCTCGTTTGCGACCCCAGGTCGGGCGGGG?????????????????????????????????????????????
???????????????????????????CT-GTGAG--CCCTTACTATGCTCGAGAACTTGTTTCTGGACCTGCGAAGGGT
GTAGAGTTGGACACACACATCCGAAAAGCTGTCATTACCGGTATCACAAATGGAATGGATGTTCAAGATTGGGATCCTGC
TACTGATAAATATATCGGCATCAAATATAGTATCACAACTGTAAGTGCTTCATAATAATTTTT----CAGTTCCGAAGGA
TGACAATTCAATAGTTT---AGAGAGTAAATATAGGGATTTCTTTGTTCAGGTCTTCGAGGCAAAGCCATTATTGAAGGA
AGCTCTCCAAGCAGAAGTGGGGTTGCCTATCGACAGGACTATTCCTGTAATCGGCTTCATTGGCAGACTGGAAGAGCAAA
AAGGTTCAGATATTCTTGCTGCAGCCATTCCAATGTTGGTTAAATATAATGTGCAGATAATTGTCCTTGTAAGTGTCAAA
A-TTAAGAATTTTCTTTCTTCCATTATTACTGCTTCTGTCGTACA-----ATGTGCAATG-CTGAGGTTGATAACCG---
-GATATGTT-------GTTTTCCTCAGGGAACTGGCAAAAAATACATGGAAAAACAGATTGCTGAGCTGGAGAAAAAGTT
CCCTGATCAGGTTAGAGGAGTGGCATTGTTCAAAGTCTCCTTGGCCCATAAGATCATAGCTGGGGCTGACTTCGTG-TTG
GTCCCCAGTAGATTTGAACCTTGTGGTCTCATTCAATTG-CATGCTATGCGATATG????????????????????????
???????????????????????????????
>SAL058_Casearia_obliqua
??????????????????????????????GTAACAAGGTTTCCGTAGGTGAACCTGCGGAAGGATCATTGTCGAAGCC-
-TGCCCCAGCAGAACGACCCGCGAACGAGTCC--GTCGACCCA-CGCC----GGGGCGGC--GGGGGGCACCCG-CCCCT
CG--GCCCCC--GGCG---AGCCGC--GGGGAG--------CGGG-CCGC-GAGG--CCCCTC------------TCCCC
---GGCCGGCTCACGAAACAAA-CCCCCGGCGCCGGGCGCGCCAAGGACC--ATGAAAA-AAGAGGGAG--CACG-----
--CACC-GTCGG-CCCGGGAACGGGGCGC------GGGGCGCGCCTTC-TCTCGC-YAC---GA--------GCAACAAA
----------ACGACTCTCGGCAACGGATATCTCGGCTCTCGCATCGATGAAGAACGTAGCGAAATGCGATACTTGGTGT
GAATTGCAGAATCCCGTGAACCATCGAGTCTTTGAACGCAAGTTGCGCCCGAGGCCT-ACT-GGCCGAGGGCACGTCCGC
CTGGGTGTCACGCATCGTCGCTCC-GAGAGCCCCCCC-----GAGC----GGGGGGCGGGG-CGGATATTGGCCTCCCGC
GCGCTC-CCGCACGCGGTTGGCCC-AAAACGGA-GTCC-CGGCGGCGGTCGCCACGACGAGCGGTGGTTGAGAGA---CC
CTCGGACACG--GTCGTGCGCGCGCCCCGTC----------GGACCTC-GCGGACCCTC-GAGCG-CC-GGTTCT---GC
GGACGCTCTCGACCGCGACCCCAGGTCGGGCGGGACCACCC--GCTGAGTTTAAGCATATCAA-TAAGCGGAGGA-CCTG
TGTGAAATTGTTATCCGC??????????????????????????????????????????????????????????????
????????????????????????????????????????????????????????????????????????????????
????????????????????????????????????????????????????????????????????????????????
????????????????????????????????????????????????????????????????????????????????
????????????????????????????????????????????????????????????????????????????????
????????????????????????????????????????????????????????????????????????????????
????????????????????????????????????????????????????????????????????????????????
????????????????????????????????????????????????????????????????????????????????
????????????????????????????????????????????????????????????????????????????????
????????????????????????????????????????????????????????????????????????????????
???????????????????????????????
>SAL071_Casearia_ulmifolia
??????????????????????????????GTAACAAGGGTTCCGTAGGTGAACCTGCGGAAGGATCATTGTCGAAGCC-
-TGCC-CCGCAGAACGACCCGCGAACTGGTTC-CTCCGACGAA-CGCC------------------------GGGCTTCC
C-----------GGCG---AGCCGC--GGGGAG--------CGG-CCCGC-GAGGGCCCTCTC-----------------
----CGCGGCTCACGAA-CAAAAACCCCGGCGCCGGACGCGCCAAGGACCCTATGAAAAAAAAGAG-----CACG-----
--CACC-GTCGG-CCCGGGAACGGGGCGC------GGGGCGCGTCTTC-TTTCGC-TGT---AA--------GCAAGAAA
A---------ACGACTCTCGGCAACGGATATCTCGGCTCTCGCATCGATGAAGAACGTAGCGAAATGCGATACTTGGTGT
GAA?????????????????????????????????????????????????????????????????????????????
?????????????????????????AAGTGCTCTTCC--TCCAAGA---CGGGGGGCGGGG-CGGATATAGGCCTCCCGC
GCGCTC-GCGCTCGCGGCTGGCCC-AAAAACGW-GTCC-CGGCGGCGGTCGCCACGACGAGCGGTGGTTGAGAGA---CC
CTCGGACACG--GTCGTGCGCGGGCCCC---------TTC-GGATCTC-ACGGACCCTC-GAGCG-CC-G-TTCT---GC
GGACGCTCTCGTTTGCGACCCCAGGTCGGGCGGGACCACCC--GCTGTGTTTAAGCATATCAA-TAAGCGGWGGA-CCT?
???????????????????????????CT-GTGAGG-CCCTTACTATGCTCGAGAACTTGTTTCTGGACCTGCAAAGGGT
GTAGAGTTGGATAAACACATCCGAAAAGCGGTCATTACCGGTATCACAAATGGTATGGATGTTCACGAATGGAATCCTGC
TACTGATAAACATATCGGCATCAAATACGGTATCACAACTGTAAGTGCTTCATAATAATTTTT----CGGTTCCAAAGGA
TGAAAATTCAATAGTTT-AAAGTGAGTAAATTTAGGGATTTCCTTGTTCAGGTCTTTGAGGCAAAGCCATTATTGAAGGA
AGCTCTTCAAGCACAAGTAGGATTGCCTATTGACAGGACTATTCCTGTAATCGGCTTCATTGGTAGACTAGAAGAGCAAA
AAGGTTCAGATATTCTTGCTGCAGCCATTCCAATGTTGGTTAAATATAATGTGCAGATAATTGTCCTTGTAAGTGTCAAA
A-TTAAGAATTTTCYTTCTTCCATTATTACAGCTTCTGTCGTAGATATTAATGTGCAATG-CTGAGGTTGATAACGG---
-CATRTGTT-------GTTTTCTTCAGGGAACTGGCAAAAAATACATGGAGAAACAGATTGTAGAGCTGGAGAAAAAGTT
CCCTGATCAGGTTAGAGGAGTGGCATTGTTCAATGTCCCCTTGGCCCATAAGATCATAGCTGGGGCTGACTTCATG-TTG
ATCCCCAGTAGATTTGAACCTTGTGGTCTCATTCAATTG-CATGCTATGCGATTATGGAA????????????????????
???????????????????????????????
>SAL072_Casearia_zizyphoides
?????????????????????GTAAAAGTCGTAACAAGGTTTCCGTAGGTGAACCTGCGGAAGGATCATTGTCGAAACC-
-TGCC-TAGCAGAACGACCCGCGAACCAGTTT--CTCGACGCA-CGCC----GGGGCGGT--GGGGAGCACCCG-CCCCT
CG--CCACCC--GGCGAAGAGCCGC--GGGGAG----------GACCCTT-GCGG--CCCCTC------------TCCCC
-------GGCCCACGAA-CAAAA-CCCCGGCGCGGGACGCGCCAAGGACC--ATGAAAAGAAAAGGGAG--CACG-----
--CCCC-CTTGG-CCCGGGAACGGGGCGC------GGGGCGCGTCTTC-TTTCGC-CAT---GA--------GCA--AAA
GAA-------ACGACTCTCGGCAACGGATATCTCGGCTCTCGCATCGATGAAGAACGTAGCGAAATGCGATACTTGGTGT
GAATTGCAGAATCCCGTGAACCATCGAGTCTTTGAACGCAAGTTGCGCCCGCGGCCT-ACT-GGCCTAGGGCACGTCCGC
CTGGGTGTCACGCGTCGTCGCCCC-AGAG-CCTCCCC-----AAGC----GGGGGCCGGGGGCGGATATTGGCCTCCCGC
GCGCTC-CGGCTTGCGGTTGGCCC-AAAATCGA-GTCC-CGGCGACGGTCGCCACGACGAGCGGTGGTTGAGAGA---CC
CTCGGACACG--GTCGTGAGCGTGCCTCGTCGCCC-GTTC-GGATCTC-ACGGACCCTC-GAGCG-CC-G-GTTT---GC
GGACGCTCTCGTTTGCGACCCCAGGTCGGGCGGGACCACCC--GCTGAGTTTAAGCATATCAA-TAAGCGGAGGA-CCTG
TGTG??????????????????????ACT-GTGAG--CCCTTACTATGCTCGAGAACTTGTTTCTGGACCTGCAAAGGGT
GTAGAGTTGGACACACACATCCGAAAAGCTGTCATTACCGGTATCGTAAATGGTATGGATGTTCAAGAATGGAATCCTGC
TACTGATAAATATATCGGCACCAAATATAATATCACAACTGTAAGTGCTTCATAATAATTT----CGCAGTTCCAAAGAA
TGAAAATTCAATAGTTT-AAAGTGAGTAAATTTAGGGATTTCCTTGTTCAGGTCTTCGAGGCAAAGCCATTATTGAAAGA
AGCTCTTCAAGCAGAAGCAGGATTGCCTATCGACAGGACTATTCCTGTGATCGGATTCATTGGTAGGCTGGAAGAGCAAA
AAGGTTCAGATATTCTTGCTGCAGCCATTCCAATGTTGGTTAAATATAATGTGCAGATAATTGTCCTTGTAAGTGTCAAA
A-TTAAGAATTTTCTTTCTTCCATTATTACTGCTTCTGTCGTAGATAGTAATGTGCAATG-CTGAGGTTGACAACGG---
-GATATGTT-------GTTTTCTTCAGGGAACTGGCAAAAAATACATGGAAAAACAGATTACAGAGCTGGAGAAAAAGTT
CCCTGATCAGGTTAGAGGAGTGGCATTGTTCAACGTCCCCTTGGCCCATAAGATCATAGCTGGGGCTGACTTCATG-TTG
ATCCCCAGTAGATTTGAACCTTGTGGTCTCATTCAATCG-CATGCTATGCG-ATATGGA?????????????????????
???????????????????????????????
>SAL078_Casearia_corymbosa
????????????????????????????????????????????????????????????????????????????????
????????????????????????????????????????????????????????????????????????????????
????????????????????????????????????????????????????????????????????????????????
????????????????????????????????????????????????????????????????????????????????
????????????????????????????????????????????????????????????????????????????????
????????????????????????????????????????????????????????????????????????????????
????????????????????????????????????????????????????????????????????????????????
????????????????????????????????????????????????????????????????????????????????
????????????????????????????????????????????????????????????????????????????????
????????????????????????????????????????????????????????????????????????????????
????????????????????????????????????????????????????????????????????????????????
?????????????????????????????????????????TACTATGCTCGAGAACTTGTTTCTGGACCTGCGAAGGGT
GTAGAGTTGGACACACACATCCGCAAAGCTGTCATTTCCGGTATCACAAATGGAATGGATGTTCAAGATTGGGATCCTGC
TACTGATAAATATATCGGCATCAAATATAGTATCACAACTGTAAGTGCTTCATAATAATTTTT----CAGTTCCGAAGGA
TGACAATTCAATAGTTT---AGAGAGTAAATATAGGGATTTCTTTGTTCAGGTCTTCGAGGCAAAGCCATTATTGAAGGA
AGCTCTCCAAGCAGAAGTGGGGTTGCCTATCGACAGGACTATTCCTGTAATCGGCTTCATTGGCAGACTGGAAGAGCAAA
AAGGTTCAGATATTCTTGCTGCAGCCATTCCAATGTTGGTTAAATATAATGTGCAGATAATTGTCCTTGTAAGTGTCAAA
A-TTAAGAATTTTCTTTCTTCCATTATTACTGCTTCTGTCGTACA-----ATGTGCAATG-CTGAGGTTGATAACCG---
-GATATGTT-------GTTTTCCTCAGGGAACTGGCAAAAAATACATGGAAAAACAGATTGCTGAGCTGGAGAAAAAGTT
CCCTGATCAGGTTAGAGGAGTGGCATTGTTCAAAGTCTCCTTGGCCCATAAGATCATAGCTGGGGCTGACTTCGTG-TTG
GTCCCCAGTAGATTTGAACCTTGTGGTCTCATTCAAT???????????????????????????????????????????
???????????????????????????????
>SAL079_Casearia_aculeata
????????????????????????????????????????????????????????????????????????????????
????????????????????????????????????????????????????????????????????????????????
????????????????????????????????????????????????????????????????????????????????
????????????????????????????????????????????????????????????????????????????????
????????????????????????????????????????????????????????????????????????????????
????????????????????????????????????????????????????????????????????????????????
????????????????????????????????????????????????????????????????????????????????
????????????????????????????????????????????????????????????????????????????????
????????????????????????????????????????????????????????????????????????????????
????????????????????????????????????????????????????????????????????????????????
????????????????????????????????????????????????????????????????????????????????
?????????????????????????????????????????TACTATGCTCTAGAACTTGTTTCTGGACCTGCAAAGGGT
GTAGAGTTGGACGCACACACCCGAAAAGCTGTTGTTACCGGTATCGTAAATGGTATGGATGTTCAAGAATGGAATTCTGC
TACTGATAAATATATCGGCATCAAATATAGTGTCACAACTGTAAGTGCTTCATCATGATTT------CAGTTCCCAAGTA
T---AATTCAATAGTTT-AAAGTGACTAAATTTAGGGATTTCTTTGTTCAGGTCTTCGAGGCAAAGCCATTATTGAAGGA
AGCTCTCCAAGCAGAAGTGGGGTTGCCTATCGACAGGACTATTCCTGTAATCGGCTTCATTGGTAGACTGGAAGAGCAAA
AAGGTTCAGATATTCTTGCTGCAGCCATTCCAATGTTGGTGAAATATAATGTGCAGATAATTGTCCTTGTAAGTGTCAAA
A-TTAAGAGTTTTCCTTCTTCCATTATTACTGCTTCTGTCCTAGA-----ATGTGCAATG-CAGAGGTTGATAACCG---
-GATATGTT-------GTTTTCCTCAGGGAACTGGCAAAAAATACATGGAAAAACAGATTGTTGCGCTGGAGAAAAAGTT
CCCTGATCAGGTTAGAGGAGTGGCATTGTTCAATGTCCCCTTGGCCCATAAGATCATTGCTGGGGCTGACTTCATG-TTG
ATTCCCAGTAGATTTGAACCTTGTGGTCTCATTCAATCG-CATGCTAT????????????????????????????????
???????????????????????????????
>SAL080_Casearia_corymbosa
????????????????????????????????????????????????????????????????????????????????
????????????????????????????????????????????????????????????????????????????????
????????????????????????????????????????????????????????????????????????????????
????????????????????????????????????????????????????????????????????????????????
????????????????????????????????????????????????????????????????????????????????
????????????????????????????????????????????????????????????????????????????????
????????????????????????????????????????????????????????????????????????????????
????????????????????????????????????????????????????????????????????????????????
????????????????????????????????????????????????????????????????????????????????
????????????????????????????????????????????????????????????????????????????????
????????????????????????????????????????????????????????????????????????????????
?????????????????????????????????????????TACTATGCTCGAGAACTTGTTTCTGGACCTGCGAAGGGT
GTAGAGTTGGACACACACATCCGCAAAGCTGTCATTTCCGGTATCACAAATGGAATGGATGTTCAAGATTGGGATCCTGC
TACTGATAAATATATCGGCATCAAATATAGTATCACAACTGTAAGTGCTTCATAATAATTTTT----CAGTTCCGAAGGA
TGACAATTCAATAGTTT---AGAGAGTAAATATAGGGATTTCTTTGTTCAGGTCTTCGAGGCAAAGCCATTATTGAAGGA
AGCTCTCCAAGCAGAAGTGGGGTTGCCTATCGACAGGACTATTCCTGTAATCGGCTTCATTGGCAGACTGGAAGAGCAAA
AAGGTTCAGATATTCTTGCTGCAGCCATTCCAATGTTGGTTAAATATAATGTGCAGATAATTGTCCTTGTAAGTGTCAAA
A-TTAAGAATTTTCTTTCTTCCATTATTACTGCTTCTGYCGTACA-----ATGTGCAATG-CTGAGGTTGATAACCG---
-GATATGTT-------GTTTTCCTCAGGGAACTGGCAAAAAATACATGGAAAAACAGATTGCTGAGCTGGAGAAAAAGTT
CCCTGATCAGGTTAGAGGAGTGGCATTGTTCAAAGTCTCCTTGGCCCATAAGATCATAGCTGGGGCTGACTTCGTG-TTG
GTCCCCAGTAGATTTGAACCTTGTGGTCTCATTCAATTG-CATGCTAT????????????????????????????????
???????????????????????????????
>SAL086_Casearia_aculeata
??????????????????????????????GTAACAAGGTTTCTGTAGGTGAACTTGCGGAAGGATCATTGTCGAAGCTT
CTGCC-CCGCAGAACGACCCGCGAACCAGTTG-TCTCGATGCA-CGCC----GGGGCGGC--GGGGGGCTCCCG-CCCCT
CG-CCCCTC---GGCC---GGCCGT--GGGGAG--------CGGGCCCGC-GCGG--TCCCTC------------CCCTG
-------GGCCGACGAA-CAAAA-CCCCGGCGCCGGACGCGCCAAGGACCC-ACGGAAAC--AGGAGAG--CACG-----
--CCCC-ATCGG-CCCGGGAACGGGACGC------GGGGCGCGGCTCC-TCTCGC-CGC---GA--------GCGAGAAA
GAA-TGAAAAACGACTCTCGGCAACGGATATCTCGGCTCTCGCATCGATGAAGAACGTAGCGAAATGCGATACTTGGTGT
GAATTGCAGAATCCCGTGAACCATCGAGTCTTTGAACGCAAGTTGCGCCCGAGGCCTCGC--GGCCGAGGGCACGTCCGC
CTGGGTGTCACGCATCGTCGCCCC-CAAG-CCTCCCC-----GAGCC---GGGGGGCGGGGGCGGATGTTGGCCTCCCGC
GCGCTC-CCGCTCGCGGTTGGCCC-AAAATCGA-GTCC-CGGCGGCGGTCGCCACGACGAGCGGTGGTTGAGAGA---CC
CTCGGACACG--GTCGTGCGCGTTCCCCGCCGCCC--TTC-GGATCTC-ACGGACCCTC-GAGCG-CC-G-GTTG--CGC
GGACGCTCTCGTTTGCGACCCCAGGTCGGGCGGGACCACCC--GCTGAGTTTAA-CATATCAT?????????????????
?????????????????????????????????????????TACTATGCTCTAGAACTTGTTTCTGGACCTGCAAAGGGT
GTAGAGTTGGACGCACACACCCGAAAAGCTGTTGTTACCGGTATCGTAAATGGTATGGATGTTCAAGAATGGAATTCTGC
TACTGATAAATATATCGGCATCAAATATAGTGTCACAACTGTAAGTGCTTCATCATGATTT------CAGTTCCCAAGTA
T---AATTCAATAGTTT-AAAGTGACTAAATTTAGGGATTTCTTTGTTCAGGTCTTCGAGGCAAAGCCATTATTGAAGGA
AGCTCTCCAAGCAGAAGTGGGGTTGCCTATCGACAGGACTATTCCTGTAATCGGCTTCATTGGTAGACTGGAAGAGCAAA
AAGGTTCAGATATTCTTGCTGCAGCCATTCCAATGTTGGTGAAATATAATGTGCAGATAATTGTCCTTGTAAGTGTCAAA
A-TTAAGAGTTTTCCTTCTTCCATTATTACTGCTTCTGTCCTAGA-----ATGTGCAATG-CAGAGGTTGATAACCG---
-GATATGTT-------GTTTTCCTCAGGGAACTGGCAAAAAATACATGGAAAAACAGATTGTTGCGCTGGAGAAAAAGTT
CCCTGATCAGGTTAGAGGAGTGGCATTGTTCAATGTCCCCTTGGCCCATAAGATCATTGCTGGGGCTGACTTCATG-TTG
ATTCCCAGTAGATTTGAACCTTGTGGTCTCATTCAATCG-CAT?????????????????????????????????????
???????????????????????????????
>SAL095_Casearia_sylvestris
????????????????????????????????????????????????????????????????????????????????
??????TAGCAGAACGACCCGCGAACCAGTTT--CTTGACACA-CGCC---GGTGGCGGT---GGGAGCACCCGCCCCCT
CG--CCACCC--GGCGAAGAGCCGT--GGGGAG----------GACCCTT-GCGG--CCCCTC------------TCCCC
-------GGCCCACGAA-CAAAA-CCCCGGCGCGGGATGCGCCAAGGACC--ATGAAAAGAAAAAGGAG--CACG-----
--CCCC-CTCGG-CCTGGGAACGGGGCGC------GGGGTGCGTCTTC-TTTTGC-CAT---GA--------GCA--AAA
GAA-------ACGACTCTCGGCAACGGATATCTCGGCTCTCGCATCGATGAAGAACGTAGCGAAATGCGATACTTGGTGT
GAATTGCAGAATCCCGTGAACCATCGAGTCTTTGAACGCAAGTTGCGCCCGCGGCCT-ACT-GGCCTAGGGCACGTCCGC
CTGGGTGTCACGCGTCGTCGCCCC-AGAG-CCTCCCC-----AAGC----GGGGGCCGGGG-CGGATATTGGCCTCCCGC
ATGCTC-CGGCTTGCGGTTGGCCC-AAAATCGA-GTCC-CGGCGACGGTCGCCACGACGAGCGGTGGTTGAGAGA---CC
CTCGGACACG--GTCGTGAGCGTGCCTCGTCGCCC-GTTC-GGGTCTC-ACGGACCCTC-GAGCG-CC-G-GTTT---GC
GGACGCTCTCG?????????????????????????????????????????????????????????????????????
????????????????????????????????????????????????????????????????????????????????
????????????????????????????????????????????????????????????????????????????????
????????????????????????????????????????????????????????????????????????????????
????????????????????????????????????????????????????????????????????????????????
????????????????????????????????????????????????????????????????????????????????
????????????????????????????????????????????????????????????????????????????????
????????????????????????????????????????????????????????????????????????????????
????????????????????????????????????????????????????????????????????????????????
????????????????????????????????????????????????????????????????????????????????
????????????????????????????????????????????????????????????????????????????????
???????????????????????????????
>SAL097_Casearia_sylvestris
??????????????????????????????????CAAGGTTTCCGTAGGTGAACCTGCGGAAGGATCATTGTCGAAACC-
-TGCC-TAGCAGAACGACCCGCGAACCAGTTT--CTTGACACA-CGCC---GGGGGCGGT---GGGAGCACCCGCCCCCT
CG--CCACCC--GGCGAAGAGCCGT--GGGGAG----------GACCCTT-GCGG--CCCCTC------------TCCCC
-------GGCCCACGAA-CAAAA-CCCCGGCGCGGGATGCGCCAAGGACC--ATGAAAAGAAAAAGGAG--CACG-----
--CCCC-CTCGG-CCTGGGAACGGGGCGC------GGGGTGCGTCTTC-TTTTGC-CAT---GA--------GCA--AAA
GAA-------ACGACTCTCGGCAACGGATATCTCGGCTCTCGCATCGATGAAGAACGTAGCGAAATGCGATACTTGGTGT
GAATTGCAGAATCCCGTGAACCATCGAGTCTTTGAACGCAAGTTGCGCCCGCGGCCT-ACT-GGCCTAGGGCACGTCCGC
CTGGGTGTCACGCGTCGTCGCCCC-AGAG-CCTCCCC-----AAGC----GGGGGCCGGGG-CGGATATTGGCCTCCCGC
ATGCTC-CGGCTTGCGGTTGGCCC-AAAATCGA-GTCC-CGGCGACGGTCGCCACGACGAGCGGTGGTTGAGAGA---CC
CTCGGACACG--GTCGTGAGCGTGCCTCGTCGCCC-GTTC-GGGTCTC-ACGGACCCTC-GAGCG-CC-G-GTTT---GC
GGACGCTCTCGTTTGGGACCCCAGGTCGGGCGGGACCACCC--GCTGAG???????????????????????????????
???????????????????????????????????????????????????????????????????????????????T
GTAGAGTTGGACACACACATCCGAAAAGCTGTCATTACCGGTATCGTAAATGGTATGGATGTTCAAGAATGGAATCCTGC
TACTGATAAATATATCGGCACCAAATATAATATCACAACTGTAAGTGCTTCATAATAATTT----CGCAGTTCCAAAGAA
TGAAAATTCAATAGTTT-AAAGTGAGTAAATTTAGGGATTTCCTTGTTCAGGTCTTCGAGGCAAAGCCATTATTGAAAGA
AGCTCTTCAAGCAGAAGCAGGATTGCCTATCGACAGGACTATTCCTGTGATCGGATTCATTGGGAGGCTGGAAGAGCAAA
AAGGTTCAGATATTCTTGCTGCAGCCATTCCAATGTTGGTTAAATATAATGTGCAGATAATTGTCCTTGTAAGTGTCAAA
A-TTAAGAATTTTCTTTCTTC-ATTATTACTGCTTCTGTCGTARATAGTAATGTGCAATG-CTGAGGTTGACAACGG---
-GATATGTT-------GTTTTCTTCAGGGAACTGGCAAAAAATACATGGAAAAACAGATTACAGAGCTGGAGAAAAAGTT
CCCTGATCAGGTTAGAGGAGTGGCATTGTTCAACGTCCCCTTGGCCCATAAGATCATAGCTGGGGCTGACTTCATG-TTG
ATCCCCAGTAGA????????????????????????????????????????????????????????????????????
???????????????????????????????
>SAL100_Casearia_aculeata
????????????????????????????????????????????????????????????????????????????????
????????????????????????????????????????????????????????????????????????????????
????????????????????????????????????????????????????????????????????????????????
????????????????????????????????????????????????????????????????????????????????
????????????????????????????????????????????????????????????????????????????????
????????????????????????????????????????????????????????????????????????????????
????????????????????????????????????????????????????????????????????????????????
????????????????????????????????????????????????????????????????????????????????
????????????????????????????????????????????????????????????????????????????????
????????????????????????????????????????????????????????????????????????????????
????????????????????????????????????????????????????????????????????????????????
??????????????????????????????????????????ACTATGCTCTAGAACTTGTTTCTGGACCTGCAAAGGGT
GTAGAGTTGGACGCACACATCCGAAAAGCTGTTGTTACCGGTATCGTAAATGGTATGGATGTTCAACAATGGAATTCTGC
TACTGATAAATATATCGGCATCAAATATAGTATCACAACTGTAAGTGCTTCATCATGATTT------CAGTTCCCAAGGA
T---AATTCAATAGTTT-AAAGTGACTAAATTTAGGGATTTCTTTGTTCAGGTCTTCGAGGCAAAGCCATTATTGAAGGA
AGCTCTCCAAGCAGAAGTGGGGTTGCCTATCGACAGGACTATTCCTGTAATCGGCTTCATTGGTAGACTGGAAGAGCAAA
AAGGTTCAGATATTCTTGCTGCAGCCATTCCAATGTTGGTGAAATATAATGTGCAGATAATTGTCCTTGTAAGTGTCAAA
A-TTAAGAATTTTCCTTCTTCCATTATTACTGCTTCTGTCCTAGA-----ATGTGCAATG-CAGAGGTTGATAACCG---
-GATATGTT-------GTTTTCCTCAGGGAACTGGCAAAAAATACATGGAAAAACAGATTGTTGCGCTGGAGAAAAAGTT
CCCTGATCAGGTTAGAGGAGTGGCATTGTTCAATGTCCCCTTGGCCCATAAGATCATTGCTGGGGCTGACTTCATG-TTG
ATTCCCAGTAGATTTGAACCTTGTGGTCTCATTCAATCG-CATGCTAT????????????????????????????????
???????????????????????????????
>SAL101_Casearia_aculeata
????????????????????????????????????????????????????????????????????????????????
????????????????????????????????????????????????????????????????????????????????
????????????????????????????????????????????????????????????????????????????????
????????????????????????????????????????????????????????????????????????????????
????????????????????????????????????????????????????????????????????????????????
????????????????????????????????????????????????????????????????????????????????
????????????????????????????????????????????????????????????????????????????????
????????????????????????????????????????????????????????????????????????????????
????????????????????????????????????????????????????????????????????????????????
????????????????????????????????????????????????????????????????????????????????
????????????????????????????????????????????????????????????????????????????????
?????????????????????????????????????????TACTATGCTCTAGAACTTGTTTCTGGACCTGCAAAGGGT
GTAGAGTTGGACGCACACATCCGAAAAGCTGTTGTTACCGGTATCGTAAATGGTATGGATGTTCAAGAATGGAATTCWGC
CACTGATAAATATATCGGCATCAAATATAGTRTCACAACTGTAAGTGCTKCATCATGATTT------CAGTTCCCAAGGA
T---AATTCAATAGTTT-AAAGTGACTAAATTTAGGGATTTCTTTGTTCAGGTCTTCGAGGCAAAGCCATTATTGAAGGA
AGCTCTCCAAGCMGAAGTGGGGTTGCCTATCGACAGGACTATTCCTGTAATCGGCTTCATTGGTAGGCTGGAAGAGCAAA
AAGGTTCAGATATTCTTGCTGCAGCCATTCCAATGTTGGTGAAATATAATGTGCAGATAATTGTCCTTGTAAGTGTCAAA
A-TTAAGAGTTTTCCTTCTTCCATTATTACTGCTTCTGTCCTAGA-----ATGTGCAATG-CAGAGGTTGATAACCG---
-GATATGTT-------GTTTTCCTCAGGGAACTGGCAAAAAATACATGGAAAAACAGATTGTTGCGCTGGAGAAAAAGTT
CCCTGATCAGGTTAGAGGAGTGGCATTGTTCAATGTCCCCTTGGCCCATAAGATCATTGCTGGGGCTGACTTCATG-TTG
ATTCCCAGTAGATTTGAACCTTGTGGTCTCATTCAATCG-CATGCT??????????????????????????????????
???????????????????????????????
>SAL102_Casearia_corymbosa
????????????????????????????????????????????????????????????????????????????????
????????????????????????????????????????????????????????????????????????????????
????????????????????????????????????????????????????????????????????????????????
????????????????????????????????????????????????????????????????????????????????
????????????????????????????????????????????????????????????????????????????????
????????????????????????????????????????????????????????????????????????????????
????????????????????????????????????????????????????????????????????????????????
????????????????????????????????????????????????????????????????????????????????
????????????????????????????????????????????????????????????????????????????????
????????????????????????????????????????????????????????????????????????????????
????????????????????????????????????????????????????????????????????????????????
????????????????????????????????????????????TATGCTCGAGAACTTGTTTCTGGACCTGCGAAGGGT
GTAGAGTTGGACACACACATCCGCAAAGCTGTCATTACCGGTATCACAAATGGAATGGATGTTCAAGATTGGGATCCTGC
TACTGATAAATATATCGGCATCAAATATAGTATCACAACTGTAAGTGCTTCATAATAATTTTT----CAGTTCCGAAGGA
TGACAATTCAATAGTTT---AGAGAGTAAATATAGGGATTTCTTTGTTCAGGTCTTCGAGGCAAAGCCATTATTGAAGGM
AGCTCTCCAAGCAGAAGTGGGGTTGCCTATCGACAGGACTATTCCTGTAATCGGCTTCATTGGCAGACTGGAAGAGCAAA
AAGGTTCAGATATTCTTGCTGCAGCCATTCCAATGTTGGTTAAATATAATGTGCAGATAATTGTCCTTGTAAGTGTCAAA
A-TTAAGAATTTTCTTTCTTCCATTATTACTGCTTCTGTCGTACA-----ATGTGCAATG-CTGAGGTTGATAACCG---
-GATATGTT-------GTTTTCCTCAGGGAACTGGCAAAAAATACATGGAAAAACAGATTGCTGAGCTGGAGAAAAAGTT
CCCTGATCAGGTTAGAGGAGTGGCATTGTTCAAAGTCTCCTTGGCCCATAAGATCATAGCTGGGGCTGACTTCGTG-TTG
GTCCCCAGTAGATTTGAACCTTGTGGTCTCATTCAATTG-CATGCTAT????????????????????????????????
???????????????????????????????
>SAL104_Casearia_aculeata
????????????????????????????????????????????????????????????????????????????????
????????????????????????????????????????????????????????????????????????????????
????????????????????????????????????????????????????????????????????????????????
????????????????????????????????????????????????????????????????????????????????
????????????????????????????????????????????????????????????????????????????????
????????????????????????????????????????????????????????????????????????????????
????????????????????????????????????????????????????????????????????????????????
????????????????????????????????????????????????????????????????????????????????
????????????????????????????????????????????????????????????????????????????????
????????????????????????????????????????????????????????????????????????????????
????????????????????????????????????????????????????????????????????????????????
?????????????????????????????????????????????ATGCTCTAGAACTTGTTTCTGGACCTGCAAAGGGT
GTAGAGTTGGACGCACACACCCGAAAAGCTGTTGTTACCGGTATCGTAAATGGTATGGATGTTCAAGAATGGAATTCTGC
TACTGATAAATATATCGGCATCAAATATAGTGTCACAACTGTAAGTGCTTCATCATGATTT------CAGTTCCCAAGTA
T---AATTCAATAGTTT-AAAGTGASTAAATTTAGGGATTTCTTTGTTCAGGTCTTCGAGGCAAAGCCATTATTGAAGGA
AGCTCTCCAAGCAGAAGTGGGGTTGCCTATCGACAGGACTATTCCTGTAATCGGCTTCATTGGTAGACTGGAAGAGCAAA
AAGGTTCAGATATTCTTGCTGCAGCCATTCCAATGTTGGTGAAATATAATGTGCAGATAATTGTCCTTGTAAGTGTCAAA
A-TTAAGAGTTTTCCTTCTTCCATTATTACTGCTTCTGTCCTAGA-----ATGTGCAATG-CAGAGGTTGATAACCG---
-GATATGTT-------GTTTTCCTCAGGGAACTGGCAAAAAATACATGGAAAAACAGATTGTTGCGCTGGAGAAAAAGTT
CCCTGATCAGGTTAGAGGAGTGGCATTGTTCAATGTCCCCTTGGCCCATAAGATCATTGCTGGGGCTGACTTCATG-TTR
ATTCCCAGTAGATTTGAACCTTGTGGTCTCATTCAATCG-CATGCTA?????????????????????????????????
???????????????????????????????
>SAL108_Casearia_aculeata
????????????????????????????????AACAAGGTTTCTGTAGGTGAACCTGCGGAAGGATCATTGTCGAAGCCT
CTGCC-CCGCAGAACGACCCGCGAACCAGTTG-TCTCGATGCA-CGCC---GGGGGCGGC---GGGGGCTCCCG-CCCCT
CG--CCCCTC--GGCC---GGCCGT--GGGGAG--------CGGGCCCGC-GCGG--TCCCTC------------CCCTG
-------GGCCGACGAA-CAAAA-CCCCGGCGCCGGACGCGCCAAGGACCC-ACGGAAACAGG--AGAG--CACG-----
--CCCC-ATCGG-CCCGGGAACGGGACGC------GGGGCGCGGCTCC-TCTCGC-CGC---GA--------GCGAGAAA
GAATGAAAA-ACGACTCTCGGCAACGGATATCTCGGCTCTCGCATCGATGAAGAACGTAGCGAAATGCGATACTTGGTGT
GAATTGCAGAATCCCGTGAACCATCGAGTCTTTGAACGCAAGTTGCGCCCGAGGCCTCGC--GGCCGAGGGCACGTCCGC
CTGGGTGTCACGCATCGTCGCCCC-CAAG-CCTCCCC-----GAGCC--GGGGGGCGGGGG-CGGATGTTGGCCTCCCGC
GCGCTC-CCGCTCGCGGTTGGCCC-AAAATCGA-GTCC-CGGCGGCGGTCGCCACGACGAGCGGTGGTTGAGAGA---CC
CTCGGACACG--GTCGTGCGCGTTCCCCGCCGCCC--TTC-GGATCTC-ACGGACCCTC-GAGCG-CC-G-GTTGGCGGC
GGACGCTCTCG?????????????????????????????????????????????????????????????????????
????????????????????????????????????????????TATGCTCTAGAACTTGTTTCTGGACCTGCAAAGGGT
GTAGAGTTGGACGCACACACCCGAAAAGCTGTTGTTACCGGTATCGTAAATGGTATGGATGTTCAAGAATGGAATTCTGC
TACTGATAAATATATCGGCATCAAATATAGTGTCACAACTGTAAGTGCTTCATCATGATTT------CAGTTCCCAAGTA
T---AATTCAATAGTTT-AAAGTGACTAAATTTAGGGATTTCTTTGTTCAGGTCTTCGAGGCAAAGCCATTATTGAAGGA
AGCTCTCCAAGCAGAAGTGGGGTTGCCTATCGACAGGACTATTCCTGTAATCGGCTTCATTGGTAGACTGGAAGAGCAAA
AAGGTTCAGATATTCTTGCTGCAGCCATTCCAATGTTGGTGAAATATAATGTGCAGATAATTGTCCTTGTAAGTGTCAAA
A-TTAAGAGTTTTCCTTCTTCCATTATTACTGCTTCTGTCCTAGA-----ATGTGCAATG-CAGAGGTTGATAACCG---
-GATATGTT-------GTTTTCCTCAGGGAACTGGCAAAAAATACATGGAAAAACAGATTGTTGCGCTGGAGAAAAAGTT
CCCTGATCAGGTTAGAGGAGTGGCATTGTTCAATGTCCCCTTGGCCCATAAGATCATTGCTGGGGCTGACTTCATG-TTG
ATTCCCAGTAGATTTGAACCTTGTGGTCTCATTCAATYG-CATG????????????????????????????????????
???????????????????????????????
>SAL124_Xylosma_spiculifera
???????????????????????????GTCGTAACAAGGTTTCCGTAGGTGAACCTGCGGAAGGATCATTGTTGAAAAC-
-TGCC-TAGCAGAACGACCCGTGAACCCGTGG----CAGAACA-CGC---GGGGGGCCGC--GGGGGGCGCCCGGCCCTT
SGCGTCCCC-----GG---GGCCGTGGAGGGAT---GCGCATGCGCCCGACGCGG----------------------CTC
--------GCCAACCAA-------CCCCGGCGCGAGGAGCGCCAAGGAAC--TAGAGTAC---GAAGAG--CGCG-----
-TCCCC-GACG-CCTCGGG-------CGCTC----GGGGTGCGTCTTCATTTCGT-GAA---AA--------GCT-----
----AA----ACGACTCTCGGCAACGGATATCTCGGCTCTTGCATCGATGAAGAACGTAGCGAAATGCGATACTTGGTGT
GAATTGCAGAATCCCGTGAACCATCGAGTCTTTGAACGCAAGTTGCGCCCGAGGCCT-CAT-GGCCGAGGGCACGTCTGC
CTGGGTGTCACGCATCGTCGCCGC-CGA--TCCCCTCGGCTCACGA------GGGCGGGGG-CGGATACTGGCCTCCCGT
GAGCTC-CCGCTCGCGGTTGGCCC-AAAATCGA-GTCTCGGGCGACGGCCGCCAGGACGAGCGGTGGTTGAGAGG---CC
CTCGAAAGCG--GTCGTGAGCGTGCCCCGTCGCCC--TTAGGGACCTC-CAGGACCCTC-GAGCA-TC-G-GCTCTTCTA
GGATGCTCTCG-TTGCGACCCCAGGTCAGGCGGGACTACCC--GCTGAGTTTAA??????????????????????????
???????????????????????????CT-GTGAAGGCCCTTACTATGCTGTGGAACTTCTTTCTGGAGCTGACAAGGGT
GTGGAATTGGATAACTACATCCGTAAAATGGGCATTACTGGTATCACAAATGGTATGGATGTTCAAGAATGGAATCCTGC
AACAGATAAATACACTAGCATCAAATATGATGTCACAACTGTAAGTGCTTCATAATGTCTTTTT----AGTTCCAAAGAA
TGCAAATCTGAAAGAT--AAAGTGGGTGATTTTTGGGATTTTCTTTTTCAGGTTTTCTCTGCAAAACCATTATTGAAGGA
AGAACTTCAAGCAGAAGTTGGATTGCCTGTTGACAGAGATATTCCTGTAATAGGCTTCATTGGTAGATTGGAAGAGCAAA
AAGGTTCAGATATTCTTGCCGCAGCCATTCCATTACTGGCTAAATACAATGTGCAGATAATAGTCCTTGTAAGTGTCAAA
CTTCAAC-TTTTTTTTTCACCTAT--TTGATGCTGCTGTTGTT-------GTCTACAATATTTGATTTTAATGATGG---
-GATCTGTT-------GTTTCCTTCAGGGAACTGGCAAAAAATACATGGAAAAGCAGATTGCCGAGCTTGAGAAAAAGTA
CCCTGATAAGGTCAGAGGAGTGGCATTGTTCAATGTCCCCTTGGCCCATATGATCATCGCTGGTGCCGACTTTATG-CTG
ATCCCCAGTAGATTTGAACCATGTGGTCTCATTCAGTTG-CATGCTAT????????????????????????????????
???????????????????????????????
>SAL126_Casearia_bicolor
???????????????????????????ATCGTAACAAGGTTTCCGTAGGTGAACCTGCGGAAGGATCATTGTCGAAACC-
-TGCC-CAGCAGCACGACCCGCGAACCAGTTT--CTCAGCACA-CGCC---GGGGGCGGC---GGGCGCACCCG-CCCCT
CG--CCCCCC--GGCG---AGCCGT--GGGGAG--------CGG--CCGC-ACGG--TCCCTC------------TCCTC
-------GGCTCACGAA-CAAAA-CCCCGGCGCCGGACGCGCCAAGGACC--ATGCAAAC---TAGGAG--CACG-----
--CCCC-ATCGG-CCCGGGAACGGGGCGC------GGGGCGCGGCTTC-CTTCGC-TAC---GA--------GCGAAAA-
----------ACGACTCTCGGCAACGGATATCTCGGCTCTCGCATCGATGAAGAACGTAGCGAAATGCGATACTTGGTGT
GAATTGCAGAATCCCGTGAACCATCGAGTCTTTGAACGCAAGTTGCGCCCGAGGCCT-GCT-GGCCGAGGGCACGTCCGC
CTGGGTGTCACGCATCGTCGCCCC-AAAG-CCTCCCCC----AAGC--GGGGGGGCCGGGG-CGGATACTGGCCGCCCGC
GTGCTC-CCGCTCGCGGCTGGCCT-AAAATCGA-GTCC-CGGCGGCGTCCGCCACGACGAGCGGTGGTTGAGAGA---CC
CTCGGACACG--GTCGTGCGCGTGCCTCGTCGCCC-GTTC-GGATCTC-GCGGACCCTC-GAGCG-CC-G-GTTT---GC
GGACGCTATCGTTTGCGACCCCAGGTCGGGCGGGACCACCC--GCTGAGTTTAAGCATATCA??????????????????
????????????????????????????????????????????????????????????????????????????????
????????????????????????????????????????????????????????????????????????????????
????????????????????????????????????????????????????????????????????????????????
????????????????????????????????????????????????????????????????????????????????
????????????????????????????????????????????????????????????????????????????????
????????????????????????????????????????????????????????????????????????????????
????????????????????????????????????????????????????????????????????????????????
????????????????????????????????????????????????????????????????????????????????
????????????????????????????????????????????????????????????????????????????????
????????????????????????????????????????????????????????????????????????????????
???????????????????????????????
>SAL127_Casearia_dodecandra
??????????????????????????????GTAACAAGGTTTCCGTAGGTGAACCTGCGGAAGGATCATTGTCGAAGCC-
-TGCC-CCGCAGAACGACCCGCGAACCAGTTC-TCTCGATGCA-CGCC----GGGGCGGC---GGGGGGCTCCGGCCCCT
CG--CCCCTC--GGCC---AGCCGC--GGGGAG--------CGGGCCCGC-GCGG--TCCCTC------------CCCTC
-------GGCTGACGAA-CAAAA-CCCCGGCGCCGGACGCGCCAAGGACCC-ACGGAAAC----AGGAGGGCACG-----
--CCCC-ATCGG-CCCGGGAACGGGACGC------GGGGCGCGGCTCC-TTTCGC-TGC---GA--------GCGAAAA-
---TAAAAGAACGACTCTCGGCAACGGATATCTCGGCTCTCGCATCGATGAAGAACGTAGCGAAATGCGATACTTGGTGT
GAATTGCAGAATCCCGTGAACCATCGAGTCTTTGAACGCAAGTTGCGCCCGAGGCCT-GCT-GGCCGAGGGCACGTCCGC
CTGGGTGTCGCGCTTCGTCGCCCC-CAAG-CCTCCCC-----GAGC--CGGGGGGCCGGGGGCGGATGTTGGCCTCCCGC
GCGCTC-CCGCTCGCGGTTGGCCC-AAATTCGA-GTCC-CGGCGGCGGTCGCCACGACGAGCGGTGGTTGAGAGA---CC
CTCGGACACG--GTCGTGCGCGCGCCTCGTCGCCC--TTC-GGATCTC-ACGGACCCTC-GAGCG-CC-G-CTTC--GGC
GGACGCTCTCGTTTGGGACCCCAGGTCGGGCGGGACCACCC--GCTGAGTTTAAGCATATCAA-TAAGCGGAGGA-CCTG
TGTGA?????????????????????????????????CCTTACTATGCTCGAGAACTTGTTTCTGGACCTGCAAAGGGT
GTAGAGTTGGACACACACACCCGAAAAGCTGTTGTTACCGGTATCACAAATGGTATGGATATTCAAGAATGGAATTCTGC
TACTGATAAATACATCGGCATCAAATATAGTATCAAAACTGTAAGTGCTTCATAATAATTT------CAGTTCCGAAGTA
TGACAATCCAATAGTTT-AAAGTGAGTAAATTTAGGGATCTCTTTGTTCAGGTCTTCGAGGCAAAGCCATTATTGAAGGA
AGCTCTCCAAGCAGAAGTGGGATTGCCTATCGACAGGACTATTCCTGTAATCGGCTTCATTGGTAGACTGGAAGAGCAAA
AAGGTTCAGATATTCTTGCTGCAGCCATTCCAATGTTGGTGAAATATAATGTGCAGATAATTGTCCTTGTAAGTGTCAAA
A-TTAAGAATTTTCTTTCTTCCATTATTACTGCTTCCATCGTAGA-----ATGTGCAATG-CTGAGGTTGATAACCG---
-GATGTGTT-------GTTTTCCTCAGGGAACTGGCAAAAAGTACATGGAAAAACAGATCGTTGAGCTGGAGAAAAAGTT
CCCTGATCAGGTTAGAGGAGTGGCATTGTTCAATGTCCCCTTGGCCCATAAGATCATAGCCGGGGCTGACTTCATG-TTG
ATTCCCAGTAGATTTGAACCTTGTGGTCTCATTCAATTG-CATGCTAT????????????????????????????????
???????????????????????????????
>SAL128_Casearia_stipitata
??????????????????????????????GTAACAAGGKTTCCGTAGGTGAACCTGCGGAAGGATCATTGTCGGAACC-
CTGCC-CCGCAGAACGACCCGCGAACCAGTTT--CTCCACGGG-CGC-GGGGGGAGCGCT--------CGCCC---CCCT
C-----------GGCC---AGCCGC--TGGGAG--------CGG-CCCGT-GCGG--TCGCTG------------CCCTC
-------GGCACACGAA-CAAAAACCCCGGCGCCGGACGCGCCAAGGACCC-ACG--AAAGAAAAAGAG--CACG-----
--CCCG-ATCGG-CCCGGGAACGGGGCGG------GGGGCGCGGCATC-TTTCGC-TAT---GA--------GCGGAAAA
A---------ACGACTCTCGGCAACGGATATCTCGGCTCTCGCATCGATGAAGAACGTAGCGAAATGCGATACTTGGTGT
GAATTGCAGAATCCCGTGAACCATCGAGTCTTTGAACGCAAGTTGCGCCCGAGGCCC-ACTCGGCCGAGGGCACGTCCGC
CTGGGCGTCACGCGTCGTCGCCCC-AAAG-CCCCCCC-----GAGC---GGGGGGCGGGGG-CGGATGTTGGCCTCCCGT
GCGCTC-CCGCTCGCGGTTGGCCC-AAAATCGAAGTCC-CGGCGACGGTCGCCACGACGAGCGGTGGTTGAGAGA---CC
CTCGGACACG--GTCGTGCGCGTGCCTCGTCGCCC-GTTC-GGACCTC-ACGGACCCTC-GAGCG-CC-G-GTTT---GC
GGACGCTCTCGTTCGCGACCCCAGGTCGGGCGGGACTACCC--GCTGAGTTTAAGCATATCAA-TAAGCGGAGGA-CCTG
TGTGAAATG???????????????????????????????????????????????????????????????????????
????????????????????????????????????????????????????????????????????????????????
????????????????????????????????????????????????????????????????????????????????
????????????????????????????????????????????????????????????????????????????????
????????????????????????????????????????????????????????????????????????????????
????????????????????????????????????????????????????????????????????????????????
????????????????????????????????????????????????????????????????????????????????
????????????????????????????????????????????????????????????????????????????????
????????????????????????????????????????????????????????????????????????????????
????????????????????????????????????????????????????????????????????????????????
???????????????????????????????
>SAL136_Casearia_mollis
????????????????????????????????????????????????????????????????????????????????
????????????????????????????????????????????????????????????????????????????????
???????????????????????????????????????????GGCCCCCTGCGGCAGCTCT-------------CCCTC
-------GGCTCACGAA-CAAAA-CCCCGGCGCGGGACGCGCCAAGGAAC--ACGGAAAAGGAAAGGAG--CACG-----
--CCCC-CTCGG-CCCGGGAACGGGGCGC------GGGGCGCGTCTTC-TTTCGC-GAT---GAACAAAAGAGCA-----
----------ACGACTCTCGGCAACGGATATCTCGGCTCTCGCATCGATGAAGAACGTAGCGAAATGCGATACTTGGTGT
GAATTGCAGAATCCCGTGAACCATCGAGTCTTTGAACGCAAGTTGCGCCCGAGGCCT-ACT-GGCCGAGGGCACGTCCGC
CTGGGTGTCACGCATCGTCGCCCCCA-------CCCC-----AAGCCC----GAAGCGAGG-CGGAGTTTGGCCTCCCGC
GCGCTC-CCGCTCGCGGTTGGCCC????????????????????????????????????????????????????????
????????????????????????????????????????????????????????????????????????????????
????????????????????????????????????????????????????????????????????????????????
???????????????????????????????????????????CTATGCTCGAGAACTTGTTTCTGGACCTGCAACGGGT
GTAGAGTTGGACAAACACATCCGAAAAGCTGTCATTACTGGTATCGTAAATGGTATGGATGTTCAAGAATGGGATCCTGC
TACTGATAAATATATCGGCATCAAATATAGTATCACAACCGTAAGTGCTTCATAATAATTTTT----CAGTTCCAAAGGA
TGAAAATTCAATAGTTT-AAAGTGAGTAAATTTAGGGATTTCTTTGTCCAGGTCTTCGATGCAAAGCCATTATTGAAGGA
AGCTCTTCAAGCAGAAGTGGGATTGCCTATCGACAGGACTATTCCTGTAATCGGCTTCATTGGTAGACTAGAAGAGCAAA
AAGGTTCAGATATTCTTGCTGCAGCCATTCCAATGTTGGTTAAATATAATGTCCAGATAATTATCCTTGTAAGTGTCAAA
A-TTAAGAAATTTTTTTCTTCCATTATTATTGCTTCTGTCGTAGATGGTAATGTGCAATG-CTGAGGTTGATAACGG---
-GATATGTT-------GTTTTCTTCAGGGAACTGGCAAAAAATACATGGAAAAACAGATTGCAGGGCTGGAGAAAAAGTT
CCCTGATCAGGTTAGAGGAGTGGCATTGTTCAATGTCCGCTTGGCCCATAAGATCATAGCTGGGGCTGACTTCATG-TTG
ATCCCCAGTAGATTTGAACCTTGTGGTCTCATTCAATCG-CATGCT??????????????????????????????????
???????????????????????????????
>SAL137_Casearia_aculeata
??????????????????????????????????????????????????????CTGCGGAAGGATCATTGTCGAAGCCT
CTGCC--CGCAGAACGACCCGYGAACCAGTTC-TTTCGATGCA-CGCC----GGGGCGGC--GGGGAGCTCCCG-CCCCT
CG--CCCCTC--GGCC---GGCCCT--GGGGAG--------CGAGCCCGC-GCGC--TCCCTC------------CCTTG
-------GGCCAACGAA-CAAAA-CCCCGGCGCCGGACGCGCCAAGGACCC-AYGGAAAC--AGGAGAG--CACG-----
--CCCC-ATCGG-CCCGGGAACGGGACGC------GGGGCGCGGCTCC-TCTCGC-TGC---GA--------GAAAGAAT
GAAAAAAAA-ACGACTCTCGGCAACGGATATCTCGGCTCTCGCATCGATGAAGAACGTAGCGAAATGCGATACTTGGTGT
GAATTGCAGAATCCCGTGAACCATCGAGTCTTTGAACGCAAGTTGCGCCCGAGGCCTCGC--GGCCGAGGGCACGTCCGC
CTGGGTGTCACGCATCGTCGCCCCC-AAG-CCTCCCC-----GAGC---CGGGGGCCGGGGGCGGATGTTGGCCTCCCGC
GCGCTY-CCGCTCGCGGTTGGCCC-AAAATCGA-GTCC-CGGCGACGGTCGCCACGACGAGCGGTGGTTGAGAGA---CC
CTCGGACACG--GTCGTGCGCGTGCCKCGTCGCCC--TTC-GGATCTC-ACGGACCCTC-GAGCG-CC-G-GTTGT--GC
GGACGCTCTCGTTTGCGACCCCAGGTCGGGCGGGACCACCC--GCTGAGTTTAAGCATATCAA-TAAGCGGAGGA-CCTG
TGTGA?????????????????????????????????????ACTATGCTCTAGAACTTGTTTCTGGACCTGCAAAGGGT
GTAGAGTTGGACGCACACATCCGAAAAGCTGTTGTTACCGGTATCGTAAATGGTATGGATGTTCACATATGGAATTCTGC
TACTGATAAATATATCGGCATCAAATATAGTATCACAACTGTAAGTGCTTCATCATGATTT------CAGTTCCCAAGGA
T---AATTCAATAGTTT-AAAGTGATTAAATTTAGGGATTTCTTTGTTCAGGTCTTCGAGGCAAAGCCATTATTGAAGGA
AGCTCTCCAAGCAGAAGTGGGGTTGCCTATCGACAGGACTATTCCTGTAATCGGCTTCATTGGTAGACTGGAAGAGCAAA
AAGGTTCAGATATTCTTGCTGCAGCCATTCCAATGTTGGTGAAATATAATGTGCAGATAATTGTCCTTGTAAGTGTCAAA
A-TTAAGAGTTTTCCTTCTTCCATTATTACTGCTTCTGTCCTAGA-----ATGTGCAGTG-CAGAGGTTGATAACCG---
-GATATGTT-------GCTTTCCTCAGGGAACTGGCAAAAAATACATGGAAAAACAGATTGTTGCGCTGGAGAAAAAGTT
CCCTGATCAGGTTAGAGGAGTGGCATTGTTCAATGTCCCCTTGGCCCATAAGATCATTGCTGGGGCTGACTTCATG-TTG
ATTCCCAGTAGATTTGAACCTTGTGGTCTCATTCAATCG-CATGCTAT????????????????????????????????
???????????????????????????????
>SAL138_Casearia_sylvestris_subsp_myricoides
???????????????????????????????TAACAAGGTTTCCGTAGGTGAACCTGCGGAAGGATCATTGCCGAAACC-
-TGCC-TAGCAGAACGACCCGCGAACCAGTTT--CTCGACGCA-CGCC---GGGGGCGGT---GGGAGCACCCG-CCCCT
CG--CCACCC--GGCGAAGAGCCGT--GGGGAG----------GACCCTT-GCGG--CCCCTC------------TCCCC
-------GGCCCTCGAA-CAAAA-CCCCGGCGCGGGACGCGCCAAGGACC--ACGAAAAGAAAAAGGAG--CACG-----
--CCCC-CTTGG-CCCGGGAACGGGGCGC------GGGGCGCGTCTTC-TTTCGC-CAT---GA--------GCA--AAA
GAA-------ACGACTCTCGGCAACGGATATCTCGGCTCTCGCATCGATGAAGAACGTAGCGAAATGCGATACTTGGTGT
GAATTGCAGAATCCCGTGAACCATCGAGTCTTTGAACGCAAGTTGCGCCCGCGGCCT-ACT-GGCCTAGGGCACGTCCGC
CTGGGTGTCACGCGTCGTCGCCCC-AGAG-CCTCTCC-----AAGC----GGGGGCCGGGG-CGGATATTGGCCTCCCGC
TCGCTC-CGGCTTGCGGTTGGCCC-AAAATCGA-GTCC-CGGCGACGGTCGCCACGACGAGCGGTGGTTGAGAGA---CC
CTCGGACACG--GTCGTGAGCGTGCCTCGTCGCCC-TTTC-GGATCTC-ACGGACCCTC-GAGCG-CC-GGGTT----GC
GGACGCTCTCGTTTGCGACCCCAGGTCGGGCGGGACCACCC--GCTGAGTTTAAGCATATC???????????????????
??????????????????????????ACT-GTGAG--CCCTTACTATGCTCGAGAACTTGTTTCTGGACCTGCAAAGGGT
GTAGAGTTGGACACACACATCCGAAAAGCTGTCATTACCGGTATCGTAAATGGTATGGATGTTCAAGAATGGAATCCTTC
TACTGATAAATATATCGGCACCAAATATAATATCACAACTGTAAGTGCTTCATAATAATTT----CGCAGTTCCAAAGAA
TGAAAATTCAATAGTTT-AAAGTGAGTAAATTTAGGGATTTCCTTGTTCAGGTCTTCGAGGCAAAGCCATTATTGAAAGA
AGCTCTTCAAGCAGAAGCAGGACTGCCTATCGACAGGACTATTCCTGTGATCGGATTCATTGGTAGGCTGGAAGAGCAAA
AAGGTTCAGACATTCTTGCTGCAGCCATTCCAATGTTGGTTAAATATAATGTGCAGATAATTGTCCTTGTAAGTGTCAAA
A-TTAAGAATTTTCTTTCTTCCATTATTACTGCTTCTGTCGTAGATAGTAATGTGCAATG-CTGAGGTTGACAACGG---
-GATATGTT-------GTTTTCTTCAGGGAACTGGCAAAAAATACATGGAAAAACAGATTACAGAGCTGGAGAAAAAGTT
CCCTGATCAGGTTAGAGGAGTGGCATTGTTCAACGTCCCCTTGGCCCATAAGATCATAGCTGGGGCTGACTTCATG-TTG
ATCCCCAGTAGATTTGAACCTTGTGGTCTCATTCAATTG-CATGCTATGCG-ATATGGAA????????????????????
???????????????????????????????
>SAL139_Casearia_laetioides
????????????????????????????????????????????????????????????????????????????????
????????????????????????????????????????????????????????????????????????????????
????????????????????????????????????????????????????????????????????????????????
????????????????????????????????????????????????????????????????????????????????
????????????????????????????????????????????????????????????????????????????????
????????????????????????????????????????????????????????????????????????????????
????????????????????????????????????????????????????????????????????????????????
????????????????????????????????????????????????????????????????????????????????
????????????????????????????????????????????????????????????????????????????????
????????????????????????????????????????????????????????????????????????????????
????????????????????????????????????????????????????????????????????????????????
????????????????????????????????????????????TATGCTCGAGAACTTGTTTCTGGACCTGCAAAGGGT
GTAGAGTTGGACACGTACATCAGAAAAGCTGTCATTACCGGTATTGTAAATGGTATGGATGTTCAAGATTGGGATCCTGC
TACTGATAAATTTATCGGCATCAAATATAGTATCACAACTGTAAGTGCTTCACAATAATTTTT----CAGTTCCGAAGGA
TAACAATTCAATAGTTT-AAAGAGAGTAAATATAGGGATTTCTTTGTTCAGGTCTTCGAGGCAAAGCCATTATTGAAGGA
AGCTCTCCAAGCAGAAGTGGGGTTGCCTATCGAGAGGACTATTCCTGTAATCGGCTTCATTGGCAGACTGGAAGAGCAAA
AAGGTTCAGATATTCTTGCTGCAGCCATTCCAATGTTGGTTAAATATAATGTGCAGATAATTGTYCTTGTAAGTGTCAAA
A-TTAAGAATTTTCYTTTTTCCATTATTACTGCTTCTGTCGTACA-----ATGTGCAATG-CTGAGGTTGATAACCG---
-GATATGTT-------GTTTTCCTCAGGGAACTGGCAAAAAGTACATGGAAAAACAGATTGCTGAGCTGGAGAAAAAATT
CCCTGATCAGGTTAGAGGAGTGGCTTTGTTCAATGTCCGCTTGGCCCATAAAATCATAGCTGGGGCTGACTTCATG-TTG
ATCCCCAGTAGATTTGAACCTTGTGGTCTCATTCAATTG-CATGT???????????????????????????????????
???????????????????????????????
>SAL142_Casearia_glomerata
?TAAAACGACGGCCAGTGGAAGTAAAAGTCGTAACAAGGTTTCCGTAGGTGAACCTGCGGAAGGATCATTGTCGGAACC-
CTGCC-CCGCAGAACGACCCGCGAACCAGTTT--CTCCAC-------------GGGC-GCGGGGGGAGCACTCG-CCCCC
C-------TC--GGCC---AGCCGT--TGGGAG--------CGG-CCCGT-GCGG--TCGCTG------------CCCTC
-------GGCACACGAA-CAAAA-CCCCGGCGCCGGACGCGCCAAGGACCC-ATG---AAAAAAAAGAG---ACG-----
--CCCA-ATCGG-CCCGGGAACGGGGCGA------GGGGCGCGGCATC-TTTCGC-TAT---GA--------GCGGAAAA
A---------ACGACTCTC????????????????????????????????????CGCAGCGAAATGCGATACTTGGTGT
GAATTGCAGAATCCCGTGAACCATCGAGTCTTTGAACGCAAGTTGCGCCCGAGGCCC-ACTCGGCCGAGGGCACGTCCGC
CTGGGTGTCACGCGTCGTCGCCCC-AAAG--CCCCCC-----AAGC---GGGGGGCCGGGGGCGGATGTTGGCCTCCCGC
GCGCTC-CCGCTCGCGGTTGGCCC-AAAATCGAAGTCC-CGGCGACGGTCGCCACGACGAGCGGTGGTTGAGAGA---CC
CTCGGACACG--GTCGTGCGCGTGCCTCGTCGCCT-GTTC-GGACCTC-ACGGACCCTC-GAGCG-CC-G-GTTT---GC
GGACGCTCTCGTTTGCGACCCCAGGTCGGGCGGGACTACCC--GCTGAGTTTAAGCATATCAA-TAAGCGGAGGA-CCTG
TGTG????????????????????????????????????????????????????????????????????????????
????????????????????????????????????????????????????????????????????????????????
????????????????????????????????????????????????????????????????????????????????
????????????????????????????????????????????????????????????????????????????????
????????????????????????????????????????????????????????????????????????????????
????????????????????????????????????????????????????????????????????????????????
????????????????????????????????????????????????????????????????????????????????
????????????????????????????????????????????????????????????????????????????????
????????????????????????????????????????????????????????????????????????????????
????????????????????????????????????????????????????????????????????????????????
???????????????????????????????
>SAL145_Casearia_barteri
?????????????????????GTAAAAGTCGTAACAAGGTTTCCGTAGGTGAACCTGCGGAAGGATCATTGTCGGAACC-
CTGCC--CGCAGAACGACCCGCGAACCGGTTT--CTCCACGGG-CGC-GGGGGGAGC------------GCTCG-CCCCC
C-------TC--GGCC---AGCCGC--TGGGAG--------CGG-CCCGT-GCGG--TCGCTG------------CCCTC
-------GGCGCACGAA-CAAAAACCCCGGCGCCGGACGCGCCAAGGACCC-AAG--AAAGAAAAAGAG--CACG-----
--CCCG-ATCGG-CCCGGGAACGGGGCGA------GGGGCGCGGCGTC-TTTCGC-TAC---GA--------GCGGAAAA
A---------ACGACTCTCGGCAACGGATATCTCGGCTCTCGCATCGATGAAGAACGTAGCGAAATGCGATACTTGGTGT
GAATTGCAGAATCCCGTGAACCATCGAGTCTTTGAACGCAAGTTGCGCCCGAGGCCC-ACTCGGCCGAGGGCACGTCCGC
CTGGGCGTCACGCGTCGTCGCCCC-AAAG-CCCCCCC-----GAGC----GGGGGGCGGGGGCGGATGTTGGCCTCCCGT
GCGCTC-CCGCTCGCGGTTGGCCC-AAAATCGAAGTCC-CGGCGACGGTCGCCACGACGAGCGGTGGTTGAGAGA---CC
CTCGGACACG--GTCGTGCGCGTGCCTCGTCGCCC-GTTC-GGACCTC-ACGGACCCTC-GAGCG-CC-G-GTCT---GC
GGACGCTCTCGTTCGCGACCCCAGGTCGGGCGGGACTACCC--GCTGAGTTTAAGCATATCAA-TAAGCGGAGGA-CCTG
TGTG??????????????????????ACT-GTGAG--CCCTTACTATGCTCGAGAACTTGTTTCTGGACCTGCAAAGGGT
GTAGAGTTGGACACACACATCCGAAAAGCTGTCATTACTGGTATCGTAAATGGAATGGATGTTCAAGAATGGAATCCTGC
TACTGATAAATATATTGGCATCAAATATAGTATCACAACCGTAAGTGCTTCATAATAAATTTT----CAGTTCCAAAGGG
TGACAATTCAATAGTTT-AAAGTGAGTAAATTTAGGTATTTCTTTGTTCAGGTCTTCGAGGCAAAGCCATTATTGAAGGA
AGCTCTCCAAGCAGAAGTGGGATTGCCTATCGACAGGACTATTCCTGTAATCGGCTTCATTGGTAGACTGGAAGAGCAAA
AAGGTTCAGATATTCTTGCTGCAGCCATTCCAATGTTGGTTAAATATAATGTGCAGATAATTGTCCTTGTAAGTGTCAAA
A-TTAAGAATTTTTTTTCTTCCATTATTGTTGCTTCTGTCGTAGA-----ATGTGCAATG-CTGAGGTTGGTAACCG---
-GATATGTT-------GTTTTCCTCAGGGAACTGGCAAAAAATACATGGAAAACCAGATTGTTGAGCTGGAGAAAAAGTT
CCCTAATCAGGTTAGGGGAGTGGCATTGTTCAATGTCCCCTTGTCCCATAAGATCATAGCTGGGGCTGACTTCATG-TTG
ATCCCCAGTAGATTTGAACCTTGTGGTCTCATTCAATTG-CATGCTATGC??????????????????????????????
???????????????????????????????
>SAL148_Casearia_gladiiformis
????????????CCAGTGGAAGTAAAAGTCGTAACAAGGTTTCCGTAGGTGAACCTGCGGAAGGATCATTGTCGGAACC-
CTGCC-CCGCAGAACGACCCGCGAACCAGTTT--CTCCAC-------------GGGC-ACGGGGGGAGCACTCG-CYCCC
C-------TC--GGCC---AGCCGC--TGGGAG--------CGG-CCCGT-GCGG--TCGCTG------------CCCTC
-------GCCGCACGAA-CAAAA-CCCCGGCGCCGGACGCGCCAAGGACCC-ACG--AAAGAAAAAGAG--CACG-----
--CCCG-ATCGG-CCCGGGAACGGGGCGA------GGGGCGTGGCATC-TTTCGC-TAT---GA--------GCGGAAAA
A---------ACGACTCTCGGCAACGGATATCTCGGCTCTCGCATCGATGAAGAACGTAGCGAAATGCGATACTTGGTGT
GAATTGCAGAATCCCGTGAACCATCGAGTCTTTGAACGCAAGTTGCGCCCGAGGCCC-ACTCGGCCGAGGGCACGTCCGC
CTGGGCGTCACGCGTCGTCGCCCC-AAAG--CCCCCC-----AAGC--GGGGGGGCGGGG--CGGATGTTGGCCTCCCGT
GCGCTC-CCGCTCGCGGTTGGCCC-AAAATCGAAGTCC-CGGCGACGGTTGCCACGACGAGCGGTGGTTGAGAGA---CC
CTCGGACACG--GTCGTGCGCGTGCCTCGTCGCCC-GTTC-GGACCTC-ACGGACCCTC-GAGCG-CC-G-GTTT---GT
GGACGCTCTCGTTCGCGACCCCAGGTCGGGCGGGACTACCCCCGCTGAGTTTAAGCATATCAA-TAAGCGGAGGA?????
????????????????????????????????????????????????????????????????????????????????
????????????????????????????????????????????????????????????????????????????????
????????????????????????????????????????????????????????????????????????????????
????????????????????????????????????????????????????????????????????????????????
????????????????????????????????????????????????????????????????????????????????
????????????????????????????????????????????????????????????????????????????????
????????????????????????????????????????????????????????????????????????????????
????????????????????????????????????????????????????????????????????????????????
????????????????????????????????????????????????????????????????????????????????
????????????????????????????????????????????????????????????????????????????????
???????????????????????????????
>SAL149_Tetrathylacium_macrophyllum
?????????????????????????????CGTAACAAGGGTTCCGTAGGTGAACCTGCGGAAGGATCATTGCCGAAACC-
-TGCA-TGGCAGAACGACCCGCGGACCCGTGCGA---GAAAGA-CACGCGCCGGGGGGGC--GGMGGGCT-TCG-CCCGG
CGCCTGCCC---GGCC--GAGCCGC--GGGGAGGG-----------CATGGCC--CATCCCC----GGCGGG-----CTC
-----------ATCGAA-CAAA--CACCGGCGCGAGACGCGCCAAGGAACC--GGAGTACG----GAGA-GAACG-----
AGCCCCGGCCAG--CCGGAAAY----GGCGAGC--GGGGCGCGTCTCC-TCATGC-GAA---AA--------GCGAAAAA
----------ACGACTCTCGGCAACGGATATCTCGGCTCTCGCATCGATGAAGAACGYAGCGAAATGCGATACTTGGTGT
GAATTGCAGAATCCCGYSAACCATCGAGTCTTTGAACGCAAGTTGCGCCCGAGGCC--ATCCGGCCAAGGGCACGTCTGC
CTGGGTGTCACGCGCCGTCGCCCCCCA---TCCCCTCGGSTC-----------GGAGGGGGGCGGATACTGGCCTCCCGC
GCGCTC-CCGCTCGCGGCCGGCCCAAAACTCGA-GTCCTCGGCGACGGTCGCCACGGCCAGCGGTGGCTGAGAGA---CC
CTCGGACACG--GCCGTGCGCTCTGCCCGTCGCCC-AGCT-GGACATCCCCCGACCCC--GGAGCTCC-G--TTG--CGC
GGACGCTCCCG-TCGCGACCCCAGATCARGCGGGACTAMCC--RCTGAGTTTAAKCATATCAA-TAAGCGGAGGA-CCTG
TGTGAAATTGTTATCCG???????????????????????????????????????????????????????????????
??????TTGGACAACTACATCCGTATAGCTGGCATTACCGGTATTGTAAATGGTATGGATGTTCAAGAATGGAATCCTGC
CACTGATAAATACATTGGCATCAAATACAGTATCACAACTGTAAGTGCTT--TAATAACATTTTT---AGTTCC-AAGGA
TGCAAATTTGATAGTT--AAAGTTTGTA--CTTAGTGATTTTCTTGTTTAGGTCTTTGAGGCAAAGCCATTGTTGAAGGA
AGCTCTTCAGGCAGAAGTTGGATTGCCTATCGACAGGAATATTCCTGTAATAGGCTTCATTGGTAGACTGGAAGAGCAAA
AAGGTTCAGATATTCTTGCTGCAGCTATTCCAATGTTGGTTCAATATAATGTGCAGATAATAGTCCTTGTAAGTGTCAAA
A-TTAAGAATTTTCTTTCTTCCAT-TTTACTGCTGCTGTGGTA-------ATGTACAATG-TTGAGTTTGATGATGG---
--AACTGTT-------GTTTCCTTCAGGGAACTGGCAAAAAATACATGGAAAAACAGATTACAGAGCTGGAGAAAAAGTA
CCCTGATAATGTTAGAGGAGTGGCATTGTTCAATGTCCCCTTGGCCCATATGATCACAGCTGGGGCTGACTTTATGATTG
-TACCCAGTAGATTTGAACCATGTGGTCTCATTCAGTTG-CATGCTATGCG-ATATGGAAC???????????????????
???????????????????????????????
>SAL152_Ryania_speciosa_var_subuliflora
??????????????????????????????GTAACAAGGGTTCCGTAGGTGAACCTGCGGAAGGATCATTGTCGAAACC-
-TGCC-TAGCAGAACGCCCCGTGAACACGTTG------AAACA-CACG-CCGGGGGCAGT--GGAGGGCGCCCTGCCCTT
CG--CTTCCC--GGCA--AGCCCGT--GGGGAGGGG------------AGCGC--CAGCTCCCTCCCT-GGGCCCTCCTC
-------AACCAA-----------CCCCGGCGCGGGACGCGCCAAGGACCC----AGTGAA-CAAAGAG--CACG-----
-CCCCC---CGGCCCCGGAAACGGGGCGG------CGGTTGCGTATTC-TTTTGC-TAC---GA--------GCAAAAA-
----------ACGACTCTCGGCAACGGATATCTCGGCTCTCGCATCGATGAAGAACGTAGCGAAATGCGATACTTGGTGT
GAATTGCAGAATCCC?????????????????????????????????????????????????????????????????
????????????????????????????????????????????????????????????????????????????????
????????????????????????????????????????????????????????????????????????????????
????????????????????????????????????????????????????????????????????????????????
????????????????????????????????????????????????????????????????????????????????
????????????????????????????????????????????????????????????????????????????????
????????????????????????????????????????????????????????????????????????????????
????????????????????????????????????????????????????????????????????????????????
????????????????????????????????????????????????????????????????????????????????
????????????????????????????????????????????????????????????????????????????????
????????????????????????????????????????????????????????????????????????????????
????????????????????????????????????????????????????????????????????????????????
????????????????????????????????????????????????????????????????????????????????
????????????????????????????????????????????????????????????????????????????????
????????????????????????????????????????????????????????????????????????????????
???????????????????????????????
>SAL153_Casearia_suaveolens
??????????????????????????????GTAACAAGGGTTCCGTAGGTGAACCTGCGGAAGGATCATTGTCGAAACC-
-TGCC-CAGCGGCACGACCCGCGAACAAGTTT--CTC--AGCA-CACG--CTGGGGCGGY--GGGGAGCACCC-GCCCCT
CG--CCTCCC--GGCG---AGCAGT--GGGGAG--------CGG--CCGC-ACGG--TCCCTC------------TCCTC
-------GGCTCACGAA-CAAAA-CCCCGGCGCCGGACGCGCCAAGGACC--ATGCAAAC---TAAGGG--CACG-----
--CCCC-ATCG-CCCCGGGAACGGGGCGC------GGGGCGCGGCTTC-TTTCGC-TAC---GA--------GCGAAAA-
----------ACGACTCTCGGCAACGGATATCTCGGCTCTCGCATCGATGAAGAACGTAGCGAAATGCGATACTTGGTGT
GAATTGCAGAATCCC?????????????????????????????????????????????????????????????????
????????????????????????????????????????????????????????????????????????????????
????????????????????????????????????????????????????????????????????????????????
????????????????????????????????????????????????????????????????????????????????
????????????????????????????????????????????????????????????????????????????????
????????????????????????????????????????????????????????????????????????????????
????????????????????????????????????????????????????????????????????????????????
????????????????????????????????????????????????????????????????????????????????
????????????????????????????????????????????????????????????????????????????????
????????????????????????????????????????????????????????????????????????????????
????????????????????????????????????????????????????????????????????????????????
????????????????????????????????????????????????????????????????????????????????
????????????????????????????????????????????????????????????????????????????????
????????????????????????????????????????????????????????????????????????????????
????????????????????????????????????????????????????????????????????????????????
???????????????????????????????
>SAL161_Casearia_grewiifolia
??????????????????????????AGTCGTAACAAGGTTTCCGTAGGTGAACCTGCGGAAGGATCATTGTCGGAACC-
CTGCC-CCGCAGAACGACCCGCGAACCAGTTT--CTCCAC-------------GGGC-GCGGGGGGAGCACTCG-CCCCC
C-------TC--GGCC---AGCCGT--TGGGAG--------CGG-CCCGT-GCGG--TCGCTG------------CCCTC
-------GGCACACGAA-CAAAA-CCCCGGCGCCGGACGCGCCAAGGACCC-ATG---AAAAAAAAGAG--CACG-----
--CCCA-ATCGG-CCCGGGAACGGGGCGA------GGGGCGCGGCATC-TTTCGC-TAT---GA--------GCGGAAAA
A---------ACGACTCTCGGCAACGGATATCTCGGCTCTCGCATCGATGAAGAACGTAGCGAAATGCGATACTTGGTGT
GAATTGCAGAATCCCGTGAACCATCGAGTCTTTGAACGCAAGTTGCGCCCGAGGCCC-ACTCGGCCGAGGGCACGTCCGC
CTGGGTGTCACGCGTCGTCGCCCC-AAAG--CCCCCC-----AAGC---GGGGGGCCGGGGGCGGATGTTGGCCTCCCGC
GCGCTC-CCGCTCGCGGTTGGCCC-AAAATCGAAGTCC-CGGCGACGGTCGCCACGACGAGCGGTGGTTGAGAGA---CC
CTCGGACACG--GTCGTGCGCGTGCCTCGTCGCCT-GTTC-GGACCTC-ACGGACCCTC-GAGCG-CC-G-GTTG----C
GGACGCTCTCGTTTGCGACCCCAGGTCGGGCGGG??????????????????????????????????????????????
????????????????????????????????????????????????????????????????????????????????
????????????????????????????????????????????????????????????????????????????????
????????????????????????????????????????????????????????????????????????????????
????????????????????????????????????????????????????????????????????????????????
????????????????????????????????????????????????????????????????????????????????
????????????????????????????????????????????????????????????????????????????????
????????????????????????????????????????????????????????????????????????????????
????????????????????????????????????????????????????????????????????????????????
????????????????????????????????????????????????????????????????????????????????
????????????????????????????????????????????????????????????????????????????????
???????????????????????????????
>SAL164_Casearia_deplanchei
????????????????????????????????????????????????????????????????????????????????
????????GCAGAACGACCCGCGAACCAGTTT--CTCCACGGG-CGC-----------------GGGGGCCCCGCCCCCT
C-----------GGCC---AGCCGT--TGGGAG--------CGG-CCCGT-GCGG--TCGCTG----------CCCCCTC
-----GGCTCACACGAA-CAAAA-CCCCGGCGCCGGACGCGCCAAGGACCC-ATG---AAAAAAAAGAG--CCCG-----
--CCCC-ATCGG-CCCGGGAACGGGGCGA------GGGGCGCGGCATC-TTTCGC-TAT---GA--------GCGGAAAA
A---------ACGACTCTCGGCAACGGATATCTCGGCTCTCGCATCGATGAAGAACGCAGCGAAATGCGATACTTGGTGT
GAATTGCAGAATCCCGTGAACCATCGAGTCTTTGAACGCAAGTTGCGCCCGAGGCCC-ATTCGGCCGAGGGCACGTCCGC
CTGGGTGTCACGCGTCGTCGCCCC-AAAGCCCCCCCC-----AAGC---GGGGGGCCGGGG-CGGATGTTGGCCTCCCGC
GCGCTC-CCGCTCGCGGTTGGCCT-AAAATCGAAGTCC-CGGCGGCGGTCGCCACGACGAGCGGTGGTTGAGAGA---CC
CTCGGACACG--GTCGTGCGCGTGCCTCGTCGCCC-GTTC-GGACCTC-ACGGACCCTC-GAGCG-CC-G-GTTT---GC
GGACGCTCTCGTTTGCGACCCCAGGTCGGGCGGGACCACCC--GCTGAGTTTAAGCATATCAA-TAAGCGGAGGA-CCTG
TGTG????????????????????????????????????????????????????????????????????????????
????????????????????????????????????????????????????????????????????????????????
????????????????????????????????????????????????????????????????????????????????
????????????????????????????????????????????????????????????????????????????????
????????????????????????????????????????????????????????????????????????????????
????????????????????????????????????????????????????????????????????????????????
????????????????????????????????????????????????????????????????????????????????
????????????????????????????????????????????????????????????????????????????????
????????????????????????????????????????????????????????????????????????????????
????????????????????????????????????????????????????????????????????????????????
???????????????????????????????
>SAL167_Casearia_apodantha
?????????????????????????????????????????????????????????????????????????????CCT
CTGCC-CAGCAGAACGACCCGCGAACCAGTCC--CTCGGCCCA-TGCTGCGGCGGCGCGGGGCGCTAGCCCCTCGCCCCC
C-----------GGCG---AGCCGT-GGGGGGG--------CGG-CCCTT-GCGGC-GCCCC-------------TCCTC
-------GGCTCACGAA-CAAAACCCCCGGCGCTGGACGCGCCAAGGACCC-AAGGAAACAAAAGGGGG----CG-----
--CCCC-CTCGG-ACCGGGAACGGCGCGT------GGGGCGCTTCCTC-TTTCGC-TGC---GA--------GCGAAACG
AA--------ACGACTCTCGGCAACGGATATCTCGGCTCTCGCATCGATGAAGAACGTAGCGAAATGCGATACTTGGTGT
GAATTGCAGAATCCCGTGAACCATCGAGTCTTTGAACGCAAGTTGCGCCCGAGGCCT-ACT-GGCCGAGGGCACGTCCGC
CTGGGTGTCATGCATCGTCGCCCC-AAAG--CCCCCC-----AGGCC----GGGGGCGGGG-CGGATATTGGCCTCCCGC
GCGCCC-ACGCTCGCGGTTGGCCC-AAAATCGA-GTCC-CGGCGGTGGTCGCCACGACGAGCGGTGGCTGGGAGA---CC
CTCGGACACG--GTCGTGCGCGTGCCTCTTCGCCA-GTTY-GGATCTC-ATGGACCCTC-GAGCG-CC-G-CTTC---GC
GGACGCTCTCGCTCGCGACCCCAGGTCGGGCGGGACCACCC--GCTGAGTTTAAGCATATCAA-TAAGCGGAGGA-CCTG
TGTGAAATGGTTATCC????????????????????????????????????????????????????????????????
????????????????????????????????????????????????????????????????????????????????
????????????????????????????????????????????????????????????????????????????????
????????????????????????????????????????????????????????????????????????????????
????????????????????????????????????????????????????????????????????????????????
????????????????????????????????????????????????????????????????????????????????
????????????????????????????????????????????????????????????????????????????????
????????????????????????????????????????????????????????????????????????????????
????????????????????????????????????????????????????????????????????????????????
????????????????????????????????????????????????????????????????????????????????
???????????????????????????????
>SAL169_Casearia_javitensis
????????????????????????????????????????????????????????????????????????????????
????????????????????????????????????????????????????????????????????????????????
????????????????????????????????????????????????????????????????????????????????
????????????????????????????????????????????????????????????????????????????????
????????????????????????????????????????????????????????????????????????????????
?????????????????????????????????????????GCATCGATTGAGAACGCAGCGAAATGCGATACTTGGTGT
GAATTGCAGAATCCCGTGAACCATCGAGTCTTTGAACGCAAGTTGCGCCCGAGGCCT-GCT-GGCCGAGGGCACGCCTGC
CTGGGTGTCACGCATCGTCGCCCC-CAAG-CCCCCCCGACTCGGGG-------GGCCGGGG-CGGATAATGGCCTCCCGC
GCGCTC-TCGCTCGCGGTTGGCCT-AAAATCGA-GTCCACGGTGACGGTCGCCACGACGAGCGGTGGTTGCGAGA---CC
CTCGGACACG--GTCGTGCGCTTGATTGGTTGCCC-ATAC-GGATCTC-ACGGACCCTG-GAGCT-CC-G-GTTT---GC
GGACGCTCTCGTT-GCGACCCCAGGTCAGGCGGGACCACCC--GCTGAGTTTAAGCATATCAA-TAAGCGGAGGA-CCTG
TGTGA???????????????????????????????????????????????????????????????????????????
????????????????????????????????????????????????????????????????????????????????
????????????????????????????????????????????????????????????????????????????????
????????????????????????????????????????????????????????????????????????????????
????????????????????????????????????????????????????????????????????????????????
????????????????????????????????????????????????????????????????????????????????
????????????????????????????????????????????????????????????????????????????????
????????????????????????????????????????????????????????????????????????????????
????????????????????????????????????????????????????????????????????????????????
????????????????????????????????????????????????????????????????????????????????
???????????????????????????????
>SAL170_Casearia_tremula
???????????????????????AAAAGTCGTAACAAGGTTTCCGTAGGTGAACCTGCGGAAGGATCATTGTCGGAACC-
-TGCC-CCGCAAAACGACCCGCGAACCAGTTT--CCCATCGCA-GGCC--GGGGGG-------AGGAGCACCCG-CCCCT
C-----------GGCC---AGCCGT--TGGGAG--------CGG-CCCAGTGCGG--TCCCTC------------CCCTC
-------GGTGCACGAA-CAAAA-CCCCGGCGCGGGACGCGCCAAGGACC--ATGAGAAC---AAAGAG--CGTG-----
--CCCC-ATCGGCCCCGGGAACGGGGCGC------AGGGGGCGTCTTC-TTTCGC-AAT---GA--------GCAAAAAA
----------ACGACTCTCGGCAACGGATATCTCGGCTCTCGCATCGATGAAGAACGTAGCGAAATGCGATACTTGGTGT
GAATTGCAGAATCCCGTGAACCATCGAGTATTTGAACGCAAGTTGCGCCCGAGGCCT-ACG-GGTCGAGGGCACGTCCGC
CTGGGTGTCACGCGTCGTCGCCCC-AAAG-CCTCCCC-----AAGCC----GGGGGCGGGG-CGGAAATTGGCCTCCCGT
GCGCTC-CGGCTCGTGGTTGGCCC-AAAATCGA-GTCT-CGGCGACGGTCGCCACGACGAGCGGTGGTTGGAAGACGACC
CTCGGACATG--GTCGTGCGCGTGCCTCGTCGCCC-GTTG-GGATCTC-ACGGACCCTT-GAGCG-CC-G-GTTT---GC
GGACGCTCTCGTTTGCGACCCCAGGTCGGGCGGGACCACCC--GCTGAGTTTAAGCATATCAA-TAAGCGGAGGA-CCTG
TGTG??????????????????????ACT-GTGAG--CCCTTACTATGCTCGAGAACTGGTTTCTGGACCTGCAAAGGGT
GTAGAGTTGGACACACACATCCGAAAAGCTGTCATTACCGGTATCGTAAATGGTATGGATGTTCAAGATTGGAATCCTGC
TACTGATAAATATATCGGCATCAAATATAGTACCACAACTGTAAGTGCTTCATAATAATTTTT----CAGTTCCGAAGGA
TGACAATTCAATAGTTT-AAAGAGAGTAAATATAGCGATTTCTTTGTTCAGGTCTTCGAGGCAAAGCCATTATTGAAGGA
AGCTCTCCAAGCAGAAGTGGGGTTGCCTATCGAGAGGACTATTCCTGTAATCGGCTTCATTGGCAGACTGGAAGAGCAAA
AAGGTTCAGATATTCTTGCTGCAGCCATTCCAATGTTGGTTAAATATAATGTGCAGATAATTGTCCTTGTAAGTGTCAAA
A-TTAAGAATTTTCTTTCTTCCATCATTACTGCTTCTGTCGTACA-----ATGTGCAATG-CTGAGGTTGATAACCG---
-GATACGTT-------GTTTTCCTCAGGGAACTGGCAAAAAATACATGGAAAAACAGATTGCTGAGCTGGAGAAAAAGTT
CCCTGATCAGGTTAGAGGAGTGGCTTTGTTCAATGTCCGCTTGGCCCATAAAATCATAGCTGGGGCTGACTTCATG-TTG
ATCCCCAGTAGATTTGAACCTTGTGGTCTCATTCAATTG-CATGCTATGCG-ATATGGAACAAAGCCACTCCTCTAACCT
GATCAGGGAACTTTTTCTCCAGCTCAGCAAT
>SAL174_Casearia_aculeata
????????????????????????????????????????????????????????????????????????????????
????????????????????????????????????????????????????????????????????????????????
????????????????????????????????????????????????????????????????????????????????
????????????????????????????????????????????????????????????????????????????????
????????????????????????????????????????????????????????????????????????????????
????????????????????????????????????????????????????????????????????????????????
????????????????????????????????????????????????????????????????????????????????
????????????????????????????????????????????????????????????????????????????????
????????????????????????????????????????????????????????????????????????????????
????????????????????????????????????????????????????????????????????????????????
????????????????????????????????????????????????????????????????????????????????
????????????????????????????????????????????????????AGAACTTGTTTCTGGACCTGCAAAGGGT
GTAGAGTTGGACGCACACACCCGAAAAGCTGTTGTTACCGGTATCGTAAATGGTATGGATGTTCAAGAATGGAATTCTGC
TACTGATAAATATATCGGCATCAAATATAGTGTCACAACTGTAAGTGCTTCATCATGATTT------CAGTTCCCAAGTA
T---AATTCAATAGTTT-AAAGTGACTAAATTTAGGGATTTCTTTGTTCAGGTCTTCGAGGCAAAGCCATTATTGAAGGA
AGCTCTCCAAGCAGAAGTGGGGTTGCCTATCGACAGGACTATTCCTGTAATCGGCTTCATTGGTAGACTGGAAGAGCAAA
AAGGTTCAGATATTCTTGCTGCAGCCATTCCAATGTTGGTGAAATATAATGTGCAGATAATTGTCCTTGTAAGTGTCAAA
A-TTAAGAGTTTTCCTTCTTCCATTATTACTGCTTCTGTCCTAGA-----ATGTGCAATG-CAGAGGTTGATAACCG---
-GATATGTT-------GTTTTCCTCAGGGAACTGGCAAAAAATACATGGAAAAACAGATTGTTGCGCTGGAGAAAAAGTT
CCCTGATCAGGTTAGAGGAGTGGCATTGTTCAATGTCCCCTTGGCCCATAAGATCATTGCTGGGGCTGACTTCATG-TTA
ATTCCCAGTAGATTTGAACCTTGTGGT?????????????????????????????????????????????????????
???????????????????????????????
>SAL175_Casearia_aculeata
????????????????????????????????????????????????????????????????????????????????
????????????????????????????????????????????????????????????????????????????????
????????????????????????????????????????????????????????????????????????????????
????????????????????????????????????????????????????????????????????????????????
????????????????????????????????????????????????????????????????????????????????
????????????????????????????????????????????????????????????????????????????????
????????????????????????????????????????????????????????????????????????????????
????????????????????????????????????????????????????????????????????????????????
????????????????????????????????????????????????????????????????????????????????
????????????????????????????????????????????????????????????????????????????????
????????????????????????????????????????????????????????????????????????????????
??????????????????????????????????????????ACTATGCTCTAGAACTTGTTTCTGGACCTGCAAAGGGT
GTAGAGTTGGACGCACACACCCGAAAAGCTGTTGTTACCGGTATCGTAAATGGTATGGATGTTCAAGAATGGAATTCTGC
TACTGATAAATATATCGGCATCAAATATAGTGTCACAACTGTAAGTGCTTCATCATGATTT------CAGTTCCCAAGTA
T---AATTCAATAGTTT-AAAGTGAGTAAATTTAGGGATTTCTTTGTTCAGGTCTTCGAGGCAAAGCCATTATTGAAGGA
AGCTCTCCAAGCAGAAGTGGGGTTGCCTATCGACAGGACTATTCCTGTAATCGGCTTCATTGGTAGACTGGAAGAGCAAA
AAGGTTCAGATATTCTTGCTGCAGCCATTCCAATGTTGGTGAAATATAATGTGCAGATAATTGTCCTTGTAAGTGTCAAA
A-TTAAGAGTTTTCCTTCTTCCATTATTACTGCTTCTGTCCTAGA-----ATGTGCAATG-CAGAGGTTGATAACCG---
-GATATGTT-------GTTTTCCTCAGGGAACTGGCAAAAAATACATGGAAAAACAGATTGTTGCGCTGGAGAAAAAGTT
CCCTGATCAGGTTAGAGGAGTGGCATTGTTCAATGTCCCCTTGGCCCATAAGATCATTGCTGGGGCTGACTTCATG-TTG
ATTCCCAGTAGATTTGAACCTTGTGGTCTCATTCAATCG-CATGCTATG???????????????????????????????
???????????????????????????????
>SAL176_Casearia_aculeata
????????????????????????????????????????????????????????????????????????????????
????????????????????????????????????????????????????????????????????????????????
????????????????????????????????????????????????????????????????????????????????
????????????????????????????????????????????????????????????????????????????????
????????????????????????????????????????????????????????????????????????????????
????????????????????????????????????????????????????????????????????????????????
????????????????????????????????????????????????????????????????????????????????
????????????????????????????????????????????????????????????????????????????????
????????????????????????????????????????????????????????????????????????????????
????????????????????????????????????????????????????????????????????????????????
????????????????????????????????????????????????????????????????????????????????
??????????????????????????????????????????ACTATGCTCTAGAACTTGTTTCTGGACCTGCAAAGGGT
GTAGAGTTGGACGCACACACCCGAAAAGCTGTTGTTACCGGTATCGTAAATGGTATGGATGTTCAAGAATGGAATTCTGC
TACTGATAAATATATCGGCATCAAATATAGTGTCACAACTGTAAGTGCTTCATCATGATTT------CAGTTCCCAAGTA
T---AATTCAATAGTTT-AAAGTGAGTAAATTTAGGGATTTCTTTGTTCAGGTCTTCGAGGCAAAGCCATTATTGAAGGA
AGCTCTCCAAGCAGAAGTGGGGTTGCCTATCGACAGGACTATTCCTGTAATCGGCTTCATTGGTAGACTGGAAGAGCAAA
AAGGTTCAGATATTCTTGCTGCAGCCATTCCAATGTTGGTGAAATATAATGTGCAGATAATTGTCCTTGTAAGTGTCAAA
A-TTAAGAGTTTTCCTTCTTCCATTATTACTGCTTCTGTCCTAGA-----ATGTGCAATG-CAGAGGTTGATAACCG---
-GATATGTT-------GTTTTCCTCAGGGAACTGGCAAAAAATACATGGAAAAACAGATTGTTGCGCTGGAGAAAAAGTT
CCCTGATCAGGTTAGAGGAGTGGCATTGTTCAATGTCCCCTTGGCCCATAAGATCATTGCTGGGGCTGACTTCATG-TTG
ATTCCCAGTAGATTTGAACCTTGTGGTCTCATTCAATCG-CATGCTAT????????????????????????????????
???????????????????????????????
>SAL181_Casearia_corymbosa
????????????????????????????????????????????????????????????????????????????????
????????????????????????????????????????????????????????????????????????????????
????????????????????????????????????????????????????????????????????????????????
????????????????????????????????????????????????????????????????????????????????
????????????????????????????????????????????????????????????????????????????????
????????????????????????????????????????????????????????????????????????????????
????????????????????????????????????????????????????????????????????????????????
????????????????????????????????????????????????????????????????????????????????
????????????????????????????????????????????????????????????????????????????????
????????????????????????????????????????????????????????????????????????????????
????????????????????????????????????????????????????????????????????????????????
????????????????????????????????????????TTACTATGCTCGAGAACTTGTTTCTGGACCTGCGAAGGGT
GTAGAGTTGGACACACACATCCGCAAAGCTGTCATTACCGGTATCACAAATGGAATGGATGTTCAAGATTGGGATCCTGC
TACTGATAAATACATCGGCATCAAATATAGTATCACAACTGTAAGTGCTTCATAATAATTTTT----CAGTTCCGAAGGA
TGACAATTCAATAGTTT---AGAGAGTAAATATAGGGATTTCTTTGTTCAGGTCTTCGAGGCAAAGCCATTATTGAAGGA
AGCTCTCCAAGCAGAAGTGGGGTTGCCTATCGACAGGACTATTCCTGTAATCGGCTTCATTGGCAGACTGGAAGAGCAAA
AAGGTTCAGATATTCTTGCTGCAGCCATTCCAATGTTGGTTAAATATAATGTGCAGATAATTGTCCTTGTAAGTGTCAAA
A-TTAAGAATTTTCTTTCTTCCATTATTACTGCTTCTGTCGTACA-----ATGTGCAATG-CTGAGGTTGATAACCG---
-GATATGTT-------GTTTTCCTCAGGGAACTGGCAAAAAATACATGGAAAAACAGATTGCTGAGCTGGAGAAAAAGTT
CCCTGATCAGGTTAGAGGAGTGGCATTGTTCAAAGTCTCCTTGGCCCATAAGATCATAGCTGGGGCTGACTTCGTG-TTG
GTCCCCAGTAGATTTGAACCTTGTGGTCTCATTCAATCG-CATGCTAT????????????????????????????????
???????????????????????????????
>SAL182_Casearia_corymbosa
????????????????????????????????????????????????????????????????????????????????
????????????????????????????????????????????????????????????????????????????????
????????????????????????????????????????????????????????????????????????????????
????????????????????????????????????????????????????????????????????????????????
????????????????????????????????????????????????????????????????????????????????
????????????????????????????????????????????????????????????????????????????????
????????????????????????????????????????????????????????????????????????????????
????????????????????????????????????????????????????????????????????????????????
????????????????????????????????????????????????????????????????????????????????
????????????????????????????????????????????????????????????????????????????????
????????????????????????????????????????????????????????????????????????????????
???????????????????????????????????????????CTATGCTCGAGAACTTGTTTCTGGACCTGCGAAGGGT
GTAGAGTTGGACACACACATCCGCAAAGCTGTCATTACCGGTATCACAAATGGAATGGATGTTCAAGATTGGGATCCTGC
TACTGATAAATACATCGGCATCAAATATAGTATCACAACTGTAAGTGCTTCATAATAATTTTT----CAGTTCCGAAGGA
TGACAATTCAATAGTTT---AGAGAGTAAATATAGGGATTTCTTTGTTCAGGTCTTCGAGGCAAAGCCATTATTGAAGGA
AGCTCTCCAAGCAGAAGTGGGGTTGCCTATCGACAGGACTATTCCTGTAATCGGCTTCATTGGCAGACTGGAAGAGCAAA
AAGGTTCAGATATTCTTGCTGCAGCCATTCCAATGTTGGTTAAATATAATGTGCAGATAATTGTCCTTGTAAGTGTCAAA
A-TTAAGAATTTTCTTTCTTCCATTATTACTGCTTCTGTCGTACA-----ATGTGCAATG-CTGAGGTTGATAACCG---
-GATATGTT-------GTTTTCCTCAGGGAACTGGCAAAAAATACATGGAAAAACAGATTGCTGAGCTGGAGAAAAAGTT
CCCTGATCAGGTTAGAGGAGTGGCATTGTTCAAAGTCTCCTTGGCCCATAAGATCATAGCTGGGGCTGACTTCGTG-TTG
GTCCCCAGTAGATTTGAACCTTGTGGTCTCATTCAATCG-CATGCTAT????????????????????????????????
???????????????????????????????
>SAL184_Casearia_sylvestris
????????????????????????????????????????????????????????????????????????????????
????????????????????????????????????????????????????????????????????????????????
????????????????????????????????????????????????????????????????????????????????
????????????????????????????????????????????????????????????????????????????????
????????????????????????????????????????????????????????????????????????????????
????????????????????????????????????????????????????????????????????????????????
????????????????????????????????????????????????????????????????????????????????
????????????????????????????????????????????????????????????????????????????????
????????????????????????????????????????????????????????????????????????????????
????????????????????????????????????????????????????????????????????????????????
????????????????????????????????????????????????????????????????????????????????
??????????????????????????????????????????ACTATGCTCGAGAACTTGTTTCTGGACCTGCAAAGGGT
GTAGAGTTGGACACACACATCCGAAAAGCTGTCATTACCGGTATCGTAAATGGTATGGATGTTCAAGAATGGAATCCTGC
TACTGATAAATATATCGGCACCAAATATAATATCACAACTGTAAGTGCTTCATAATAATTT----CGCAGTTCCAAAGAA
TGAAAATTCAATAGTTT-AAAGTGAGTAAATTTAGGGATTTCCTTGTTCAGGTCTTCGAGGCAAAGCCATTATTGAAAGA
AGCTCTTCAAGCAGAAGCAGGATTGCCTATCGACAGGACTATTCCTGTGATCGGATTCATTGGGAGGCTGGAAGAGCAAA
AAGGTTCAGATATTCTTGCTGCAGCCATTCCAATGTTGGTTAAATATAATGTGCAGATAATTGTCCTTGTAAGTGTCAAA
A-TTAAGAATTTTCTTTCTTC-ATTATTACTGCTTCTGTTGTAA-------TGTGCAATG-CTGAGGTTGACAACGG---
-GATATGTT-------GTTTTCTTCAGGGAACTGGCAAAAAATACATGGAAAAACAGATTACAGAGCTGGAGAAAAAGTT
CCCTGATCAGGTTAGAGGAGTGGCATTGTTCAACGTCCCCTTGGCCCATAAGATCATAGCTGGGGCTGACTTCATG-TTG
ATCCCCAGTAGATTTGAACCTTGTGGTCTCATTCAATCG-CATGCTATGC??????????????????????????????
???????????????????????????????
>SAL185_Casearia_corymbosa
????????????????????????????????????????????????????????????????????????????????
?????????????????????????????TTT-TCCCATCGCA-GGCC--GGGGGGCGCC----AGCGCCCCGG-CC---
-----------AGCCC---GCCCGC--GGGGAG--------CGGCCCCGC-AGGG--TCCCTC------------CCCTC
-------GGCGCACGAA-CAAAA-CCCCGGCGCGGGACGCGCCAAGGACC--ATGAGAAC---AAAGAG--CGCG-----
--CCCC-GTCGGCCCCGGGAACGGGGCGCG-----GGGGGGCGTCTTC-TTTCGA-TAT---GA--------GCCAAAAA
----------ATGACTCTCGGCAACGGATATCTCGGCTCTCGCATCGATGAAGAACGTAGCGAAATGCGATACTTGGTGT
GAATTGCAGAATCCCGTGAACCATCGAGTCTTTGAACGCAAGTTGCGCCCGAGGCCC-ACG-GGCCGAGGGCACGTCCGC
CTGGGTGTCACGCATCGTCGCCCC-GGAG-CCTCCCC-----AAGC--GGGGGGGCTGGGG-CGGAAATTGGCCTCCCGC
GCGCTC-CCGCTCGCGGCTGGCCC-AAAATCGAAGTCC-CGGCGACGGTCGCCACGACGAGCGGTGGTTGGGAGA---CC
CTCGGACACACGGTCGTGCGCGCGCCCCGTCGCCC-GTTT-GGACCTC-ACGGACCCTC-GAGCG-CC-G-GTTT---TC
GGACGCTCTCGTT-GCGA??????????????????????????????????????????????????????????????
?????????????????????????TACT-GTGAGG-CCCTTACTATGCTCGAGAACTTGTTTCTGGACCTGCGAAGGGT
GTAGAGTTGGACACACACATCCGCAAAGCTGTCATTACCGGTATCACAAATGGAATGGATGTTCAAGATTGGGATCCTGC
TACTGATAAATACATCGGCATCAAATATAGTATCACAACTGTAAGTGCTTCATAATAATTTTT----CAGTTCCGAAGGA
TGACAATTCAATAGTTT---AGAGAGTAAATATAGGGATTTCTTTGTTCAGGTCTTCGAGGCAAAGCCATTATTGAAGGA
AGCTCTCCAAGCAGAAGTGGGGTTGCCTATCGACAGGACTATTCCTGTAATCGGCTTCATTGGCAGACTGGAAGAGCAAA
AAGGTTCAGATATTCTTGCTGCAGCCATTCCAATGTTGGTTAAATATAATGTGCAGATAATTGTCCTTGTAAGTGTCAAA
A-TTAAGAATTTTCTTTCTTCCATTATTACTGCTTCTGTCGTACA-----ATGTGCAATG-CTGAGGTTGATAACCG---
-GATATGTT-------GTTTTCCTCAGGGAACTGGCAAAAAATACATGGAAAAACAGATTGCTGAGCTGGAGAAAAAGTT
CCCTGATCAGGTTAGAGGAGTGGCATTGTTCAAAGTCTCCTTGGCCCATAAGATCATAGCTGGGGCTGACTTCGTG-TTG
GTCCCCAGTAGATTTGAACCTTGTGGTCTCATTCAATCG-CATGCTATGCG?????????????????????????????
???????????????????????????????
>SAL187_Casearia_corymbosa
????????????????????????????????????????????????????????????????????????????????
????????????????????????????????????????????????????????????????????????????????
????????????????????????????????????????????????????????????????????????????????
????????????????????????????????????????????????????????????????????????????????
????????????????????????????????????????????????????????????????????????????????
????????????????????????????????????????????????????????????????????????????????
????????????????????????????????????????????????????????????????????????????????
????????????????????????????????????????????????????????????????????????????????
????????????????????????????????????????????????????????????????????????????????
????????????????????????????????????????????????????????????????????????????????
????????????????????????????????????????????????????????????????????????????????
???????????????????????????????????????????CTATGCTCGAGAACTTGTTTCTGGACCTGCGAAGGGT
GTAGAGTTGGACACACACATCCGCAAAGCTGTCATTACCGGTATCACAAATGGAATGGATGTTCAAGATTGGGATCCTGC
TACTGATAAATACATCGGCATCAAATATAGTATCACAACTGTAAGTGCTTCATAATAATTTTT----CAGTTCCGAAGGA
TGACAATTCAATAGTTT---AGAGAGTAAATATAGGGATTTCTTTGTTCAGGTCTTCGAGGCAAAGCCATTATTGAAGGA
AGCTCTCCAAGCAGAAGTGGGGTTGCCTATCGACAGGACTATTCCTGTAATCGGCTTCATTGGCAGACTGGAAGAGCAAA
AAGGTTCAGATATTCTTGCTGCAGCCATTCCAATGTTGGTTAAATATAATGTGCAGATAATTGTCCTTGTAAGTGTCAAA
A-TTAAGAATTTTCTTTCTTCCATTATTACTGCTTCTGTCGTACA-----ATGTGCAATG-CTGAGGTTGATAACCG---
-GATATGTT-------GTTTTCCTCAGGGAACTGGCAAAAAATACATGGAAAAACAGATTGCTGAGCTGGAGAAAAAGTT
CCCTGATCAGGTTAGAGGAGTGGCATTGTTCAAAGTCTCCTTGGCCCATAAGATCATAGCTGGGGCTGACTTCGTG-TTG
GTCCCCAGTAGATTTGAACCTTGTGGTCTCATTCAATCG-CATGCTATGC??????????????????????????????
???????????????????????????????
>SAL188_Casearia_sylvestris
???????????????????????????????????AAGGTTTCCGTAGGTGAACCTGCGGAAGGATCATTGTCGAAACC-
-TGCC-TAGCAGAACGACCCGCGAACCAGTTT--CTTGACACA-CGCC----GGGGCGGT--GGGGAGCACCCG-CCCCT
CG--CCACCC--GGCGAAGAGCCGT--GGGGAG----------GACCCTT-GCGG--CCCCTC------------TCCCC
-------GGCCCACGAA-CAAAA-CCCCGGCGCGGGATGCGCCAAGGACC--ATGAAAAGAAAAAGGAG--CACG-----
--CCCC-CTCGG-CCTGGGAACGGGGCGC------GGGGTGCGTCTTC-TTTTGC-CAT---GA--------GCA--AAA
GAA-------ACGACTCTCGGCAACGGATATCTCGGCTCTCGCATCGATGAAGAACGTAGCGAAATGCGATACTTGGTGT
GAATTGCAGAATCCCGTGAACCATCGAGTCTTTGAACGCAAGTTGCGCCCGCGGCCT-ACT-GGCCTAGGGCACGTCCGC
CTGGGTGTCACGCGTCGTCGCCCC-AGAG-CCTCCCC-----AAGC----GGGGGCCGGGG-CGGATATTGGCCTCCCGC
ATGCTC-CGGCTTGCGGTTGGCCC-AAAATCGA-GTCC-CGGCGACGGTCGCCACGACGAGCGGTGGTTGAGAGA---CC
CTCGGACACG--GTCGTGAGCGTGCCTCGTCGCCC-GTTC-GGGTCTC-ACGGACCCTC-GAGCG-CC-G-GTTT---GC
GGACGCTCTCGTTTGGGACCCCAGGTCGGGCGGGACCACCC--GCTGAGTTTAA??????????????????????????
???????????????????????????????????????????????????????????????????????????????T
GTAGAGTTGGACACACACATCCGAAAAGCTGTCATTACCGGTATCGTAAATGGTATGGATGTTCAAGAATGGAATCCTGC
TACTGATAAATATATCGGCACCAAATATAATATCACAACTGTAAGTGCTTCATAATAATTT----CGCAGTTCCAAAGAA
TGAAAATTCAATAGTTT-AAAGTGAGTAAATTTAGGGATTTCCTTGTTCAGGTCTTCGAGGCAAAGCCATTATTGAAAGA
AGCTCTTCAAGCAGAAGCAGGATTGCCTATCGACAGGACTATTCCTGTGATCGGATTCATTGGGAGGCTGGAAGAGCAAA
AAGGTTCAGATATTCTTGCTGCAGCCATTCCAATGTTGGTTAAATATAATGTGCAGATAATTGTCCTTGTAAGTGTCAAA
A-TTAAGAATTTTCTTTCTTC-ATTATTACTGCTTCTGTCGTAGATAGTAATGTGCAATG-CTGAGGTTGACAACGG---
-GATATGTT-------GTTTTCTTCAGGGAACTGGCAAAAAATACATGGAAAAACAGATTACAGAGCTGGAGAAAAAGTT
CCCTGATCAGGTTAGAGGAGTGGCATTGTTCAACGTCCCCTTGGCCCATAAGATCATAGCTGGGGCTGACTTCATG-TTG
ATCCCCAGTAGA????????????????????????????????????????????????????????????????????
???????????????????????????????
>SAL189_Casearia_corymbosa
????????????????????????????????????????????????????????????????????????????????
????????????????????????????????????????????????????????????????????????????????
????????????????????????????????????????????????????????????????????????????????
????????????????????????????????????????????????????????????????????????????????
????????????????????????????????????????????????????????????????????????????????
????????????????????????????????????????????????????????????????????????????????
????????????????????????????????????????????????????????????????????????????????
????????????????????????????????????????????????????????????????????????????????
????????????????????????????????????????????????????????????????????????????????
????????????????????????????????????????????????????????????????????????????????
????????????????????????????????????????????????????????????????????????????????
????????????????????????????????????????TTACTATGCTCGAGAACTTGTTTCTGGACCTGCGAAGGGT
GTAGAGTTGGACACACACATCCGCAAAGCTGTCATTACCGGTATCACAAATGGAATGGATGTTCAAGATTGGGATCCTGC
TACTGATAAATACATCGGCATCAAATATAGTATCACAACTGTAAGTGCTTCATAATAATTTTT----CAGTTCCGAAGGA
TGACAATTCAATAGTTT---AGAGAGTAAATATAGGGATTTCTTTGTTCAGGTCTTCGAGGCAAAGCCATTATTGAAGGA
AGCTCTCCAAGCAGAAGTGGGGTTGCCTATCGACAGGACTATTCCTGTAATCGGCTTCATTGGCAGACTGGAAGAGCAAA
AAGGTTCAGATATTCTTGCTGCAGCCATTCCAATGTTGGTTAAATATAATGTGCAGATAATTGTCCTTGTAAGTGTCAAA
A-TTAAGAATTTTCTTTCTTCCATTATTACTGCTTCTGTCGTACA-----ATGTGCAATG-CTGAGGTTGATAACCG---
-GATATGTT-------GTTTTCCTCAGGGAACTGGCAAAAAATACATGGAAAAACAGATTGCTGAGCTGGAGAAAAAGTT
CCCTGATCAGGTTAGAGGAGTGGCATTGTTCAAAGTCTCCTTGGCCCATAAGATCATAGCTGGGGCTGACTTCGTG-TTG
GTCCCCAGTAGATTTGAACCTTGTGGTCTCATTCAATCG-CATGC???????????????????????????????????
???????????????????????????????
>SAL198_Casearia_aculeata
??????????CGCCAGTGGAAGTAAAAGTCGTAACAAGGTTTCCGTAGGTGAACCTGCGGAAGGATCATTGTCGAAGCCT
CTGCC-CCGCAGAACGACCCGCGAACCAGTTG-TCTCGATGCA-CGCC----GGGGCGGC--GGGGGGCTCCCG-CCCCT
CGC--CCCTC--GGCC---GGCCGT--GGGGAG--------CGGGCCCGC-GCGG--TCCCTC------------CCCTG
-------GGCCGACGAA-CAAAA-CCCCGGCGCCGGACGCGCCAAGGACCC-ACG--GAAACAGGAGAG--CACG-----
--CCCC-ATCGG-CCCGGGAACGGGACGC------GGGGCGCGGCTCC-TCTCGC-CGC---GA--------GCGAGAAA
GAATGAAAA-ACGACTCTCGGCAACGGATATCTCGGCTCTCGCATCGATGAAGAACGTAGCGAAATGCGATACTTGGTGT
GAATTGCAGAATCCCGTGAACCATCGAGTCTTTGAACGCAAGTTGCGCCCGAGGCCTCGC--GGCCGAGGGCACGTCCGC
CTGGGTGTCACGCATCGTCGCCCC-CAAG-CCTCCCC-----GAGCC---GGGGGGCGGGGGCGGATGTTGGCCTCCCGC
GCGCTC-CCGCTCGCGGTTGGCCC-AAAATCGA-GTCC-CGGCGGCGGTCGCCACGACGAGCGGTGGTTGAGAGA---CC
CTCGGACACG--GTCGTGCGCGTTCCCCGCCGCCC--TTC-GGATCTC-ACGGACCCTC-GAGCG-CC-G-GTTG--CGC
GGACGCTCTCGTTTGCGACCCCAGGTCGGGCGGGACCACCC--GCTGAGTTTAAGCATATCAA-TAAGCGGAGGA-CCTG
TGTGA-???????????????????????????????????TACTATGCTCTAGAACTTGTTTCTGGACCTGCAAAGGGT
GTAGAGTTGGACGCACACACCCGAAAAGCTGTTGTTACCGGTATCGTAAATGGTATGGATGTTCAAGAATGGAATTCTGC
TACTGATAAATATATCGGCATCAAATATAGTGTCACAACTGTAAGTGCTTCATCATGATTT------CAGTTCCCAAGTA
T---AATTCAATAGTTT-AAAGTGACTAAATTTAGGGATTTCTTTGTTCAGGTCTTCGAGGCAAAGCCATTATTGAAGGA
AGCTCTCCAAGCAGAAGTGGGGTTGCCTATCGACAGGACTATTCCTGTAATCGGCTTCATTGGTAGACTGGAAGAGCAAA
AAGGTTCAGATATTCTTGCTGCAGCCATTCCAATGTTGGTGAAATATAATGTGCAGATAATTGTCCTTGTAAGTGTCAAA
A-TTAAGAGTTTTCCTTCTTCCATTATTACTGCTTCTGTCCTAGA-----ATGTGCAATG-CAGAGGTTGATAACCG---
-GATATGTT-------GTTTTCCTCAGGGAACTGGCAAAAAATACATGGAAAAACAGATTGTTGCGCTGGAGAAAAAGTT
CCCTGATCAGGTTAGAGGAGTGGCATTGTTCAATGTCCCCTTGGCCCATAAGATCATTGCTGGGGCTGACTTCATG-TTG
ATTCCCAGTAGATTTGAACCTTGTGGTCTCATTCAATCG-CATGCTATGCG-ATATGG??????????????????????
???????????????????????????????
>SAL200_Casearia_sylvestris
??????????????????????????????????CAAGGTTTCCGTAGGTGAACCTGCGGAAGGATCATTGTCGAAACC-
-TGCC-TAGCAGAACGACCCGCGAACCAGTTT--CTCGACGCA-CGCC----GGGGCGGT--GGGGAGCACCCG-CCCCT
CG--CCGCCC--GGCGAAGAGCCGT--GGGGAG----------GACCCTT-GTGG--CCCCTC------------TCCCC
-------GGCCCACGAA-CAAAA-CCCCGGCGCGGGACGCGCCAAGGACC--ATGAAAAGAAAAAGGAG--CGCG-----
--CCCC-CTTGG-CCCGGGAACGGGGCGC------GGGGCGCGTCTTC-TTTCGC-CAT---GA--------GCA--AAA
GAA-------ACGACTCTCGGCAACGGATATCTCGGCTCTCGCATCGATGAAGAACGTAGCGAAATGCGATACTTGGTGT
GAATTGCAGAATCCCGTGAACCATCGAGTATTTGAACGCAAGTTGCGCCCGCGGCCT-ACT-GGCCTAGGGCACGTCCGC
CTGGGTGTCACGCATCGTCGCCCC-AGAG-CCTCCCC-----AAGC----GGGGGCCGGGG-CGGATATTGGCCTCCCGC
TCGCTC-CGGCTTGCGGTTGGCCT-AAAATCGA-GTCC-CGGCGACGGTCGCCACGACGAGCGGTGGTTGAGAGA---CC
CTCGGACACG--GTCGTGAGCGTGCCTCGTCGCCC-GTTC-GGATCTC-ACGGACCCTC-GAGCG-CC-G-GTTT---GC
GGACGCTCTCGTTTGCGACCCCAGGTCGGGCGGGACCACCC--GCTGAGTTTAAGC????????????????????????
???????????????????????????????????????????????????????????????????????????????T
GTAGAGTTGGACACACACATCCGAAAAGCTGTCATTACCGGTATCGTAAATGGTATGGATGTTCAAGAATGGAATCCTGC
TACTGATAAATATATCGGCACCAAATATAATATCACAACTGTAAGTGCTTCATAATAATTT----CGCAGTTCCAAAGAA
TGAAAATTCAATAGTTT-AAAGTGAGTAAATTTAGGGATTTCCTTGTTCAGGTCTTCGAGGCAAAGCCATTATTGAAAGA
AGCTCTTCAAGCAGAAGCAGGATTGCCTATCGACAGGACTATTCCTGTGATCGGATTCATTGGTAGGCTGGAAGAGCAAA
AAGGTTCAGATATTCTTGCTGCAGCCATTCCAATGTTGGTTAAATATAATGTGCAGATAATTGTCCTTGTAAGgGTCAAA
A-tTAAGAATTTTCTTTcTTCCATTATTACtGCTTCTGTCGTAGATAGTAATGTGCAATG-CTGAGGTTGACAACGG---
-GATATGTT-------GTTTTCTTCAGGGAACTGGCAAAAAATACATGGAAAAACAGATTACAGAGCTGGAGAAAAAGTT
CCCTGATCAGGTTAGAGGAGTGGCATTGTTCAACGTCCCCTTGGCCCATAAGATCATAGCTGGGGCTGACTTCATG-TTG
ATCCCCAGTAGA????????????????????????????????????????????????????????????????????
???????????????????????????????
>SAL203_Casearia_sylvestris
????????????????????????????????????????????????????????????????????????????????
????????????????????????????????????????????????????????????????????????????????
????????????????????????????????????????????????????????????????????????????????
????????????????????????????????????????????????????????????????????????????????
????????????????????????????????????????????????????????????????????????????????
????????????????????????????????????????????????????????????????????????????????
????????????????????????????????????????????????????????????????????????????????
????????????????????????????????????????????????????????????????????????????????
????????????????????????????????????????????????????????????????????????????????
????????????????????????????????????????????????????????????????????????????????
????????????????????????????????????????????????????????????????????????????????
??????????????????????????????????????????ACTATGCTCGAGAACTTGTTTCTGGACCTGCAAAGGGT
GTAGAGTTGGACACACACATCCGAAAAGCTGTCATTACCGGTATCGTAAATGGTATGGATGTTCAAGAATGGAATCCTGC
TACTGATAAACATATCGGCACCAAATATAATATCACAACTGTAAGTGCTTCATAATAATTT----CGCAGTTCCAAAGAA
TGAAAATTCAATAGTTT-AAAGTGAGTAAATTTAGGGATTTCCTTGTTCAGGTCTTCGAGGCAAAGCCATTATTGAAAGA
AGCTCTTCAAGCAGAAGCAGGATTGCCTATCGACAGGACTATTCCTGTGATCGGATTCATTGGTAGGCTGGAAGAGCAAA
AAGGTTCAGATATTCTTGCTGCAGCCATTCCAATGTTGGTTAAATATAATGTGCAGATAATTGTCCTTGTAAGTGTCAAA
A-TTAAGAATTTTCTTTCTTCCATTATTACTGCTTCTGTCGTAGATAGTAATGTGCAATG-CTGAGGTTGACAACGG---
-GATATGTT-------GTTTTCTTCAGGGAACTGGCAAAAAATACATGGAAAAACAGATTACAGAGCTGGAGAAAAAGTT
CCCTGATCAGGTTAGAGGAGTGGCATTGTTCAACGTCCCCTTGGCCCATAAGATCATAGCTGGGGCTGACTTCATG-TTG
ATCCCCAGTAGATTTGAACCTTGTGGTCTCATTCAATCG-CATGCTAT????????????????????????????????
???????????????????????????????
>SAL209_Casearia_aculeata
??????????????????????????AGTCGTAACAAGGTTTCCGTAGGTGAACCTGCGGAAGGATCATTGTCGAAGCCT
CTGCC-CCGCAGAACGACCCGCGAACCAGTTG-TCTCGATGCA-CGCC----GGGGCGGC--GGGGGGCTCCCG-CCCCT
CG--CCCCTC--GGCC---GGCCGT--GGGGAG--------CGGGCCCGC-GCGG--TCCCTC------------CCCTG
-------GGCCAACGAA-CAAAA-CCCCGGCGCCGGACGCGCCAAGGACCC-ACTGAAACAGG--AGAG--CACG-----
--CCCC-ATCGG-CCCGGGAACGGGACGC------GGGGCGCGGCTCC-TCTCGC-TGC---TA--------GCGAGAAA
GAATGAAAA-ACGACTCTCGGCAACGGATATCTCGGCTCTCGCATCGATGAAGAACGTAGCGAAATGCGATACTTGGTGT
GAATTGCAGAATCCCGTGAACCATCGAGTCTTTGAACGCAAGTTGCGCCCGAGGCCTCGC--GGCCGAGGGCACGTCCGC
CTGGGTGTCACGCATCGTCGCCCC-CAAG-CCTCCCC-----GAGCC--GGGGGGCGGGGG-CGGATGTTGGCCTCCCGC
GCGCTC-CCGCTCGCGGTTGGCCC-AAAATCGA-GTCC-CGGCGGCGGTCGCCACGACGAGCGGTGGTTGAGAGA---CC
CTCGGACACG--GTCGTGCGCGTTCCCCGCCGCCC--TTC-GGATCTC-ACGGACCCTC-GAGCG-CC-G-GTTG--CGC
GGACGCTCTCGTTTGCGACCCCAGGTCGGGCGGGACCACCC--GCTGAGTTTAAGCATATCAA-TAAGCGG?????????
???????????????????????????????????????????CTATGCTCTAGAACTTGTTTCTGGACCGGCAAAGGGT
GTAGAGTTGGACGCACACATCCGAAAAGCTGTTGTTACCGGTATCGTAAATGGTATGGATGTTCAAGAATGGAATTCAGC
CACTGATAAATATATCGGCATCAAATATAGTGTCACAACTGTAAGTGCTGCATCATGATTT------CAGTTCCCAAGTA
T---AATTCAATAGTTT-AAAGTGACTAAATTTAGGGATTTCTTTGTTCAGGTCTTCGAGGCAAAGCCATTATTGAAGGA
AGCTCTCCAAGCAGAAGTGGGGTTGCCTATCGACAGGACTATTCCTGTAATCGGCTTCATTGGTAGACTGGAAGAGCAAA
AAGGTTCAGATATTCTTGCTGCAGCCATTCCAATGTTGGTGAAATATAATGTGCAGATAATTGTCCTTGTAAGTGTCAAA
A-TTAAGAGTTTTCCTTCTTCCATTATTACTGCTTCTGTCCTAGA-----ATGTGCAATG-CAGAGGTTGATCACCG---
-GATATGTT-------GTTTTCCTCAGGGAACTGGCAAAAAATACATGGAAAAACAGATTGTTGCGCTGGAGAAAAAGTT
CCCTGATCAGGTTAGAGGAGTGGCATTGTTCAATGTCCCCTTGGCCCATAAGATCATTGCTGGGGCTGACTTCATG-TTG
ATTCCCAGTAGATTTGAACCTTGTGGTCTCATTCAATCG-CATGCTAT????????????????????????????????
???????????????????????????????
>SAL210_Casearia_aculeata
?????????????????????????????CGTAACAAGGTTTCCGTAGGTGAACCTGCGGAAGGATCATTGTCGAAGCCT
CTGCC-CCGCAGAACGACCCGCGAACCAGTTG-TCTCGATGCA-CGCC----GGGGCGGC--GGGGGGCTCCCG-CCCCT
CG--CCCCTC--GGCC---GGCCGT--GGGGAG--------CGGGCCCGC-GCGG--TCCCTC------------CCCTG
-------GGCCAACGAA-CAAAA-CCCCGGCGCCGGACGCGCCAAGGACCC-ACTGAAACAGG--AGAG--CACG-----
--CCCC-ATCGG-CCCGGGAACGGGACGC------GGGGCGCGGCTCC-TCTCGC-TGC---TA--------GCGAGAAA
GAATGAAAA-ACGACTCTCGGCAACGGATATCTCGGCTCTCGCATCGATGAAGAACGTAGCGAAATGCGATACTTGGTGT
GAATTGCAGAATCCCGTGAACCATCGAGTCTTTGAACGCAAGTTGCGCCCGAGGCCTCGC--GGCCGAGGGCACGTCCGC
CTGGGTGTCACGCATCGTCGCCCC-CAAG-CCTCCCC-----GAGCC--GGGGGGCGGGGG-CGGATGTTGGCCTCCCGC
GCGCTC-CCGCTCGCGGTTGGCCC-AAAATCGA-GTCC-CGGCGGCGGTCGCCACGACGAGCGGTGGTTGAGAGA---CC
CTCGGACACG--GTCGTGCGCGTTCCCCGCCGCCC--TTC-GGATCTC-ACGGACCCTC-GAGCG-CC-G-GTTG--CGC
GGACGCTCTCGTTTGCGACCCCAGGTCGGGCGGGACCACCC--GCTGAGTTTAAGCATATCAA-TAAGCGGAG???????
??????????????????????????????????????????ACTATGCTCTAGAACTTGTTTCTGGACCTGCAAAGGGT
GTAGAGTTGGACGCACACATCCGAAAAGCTGTTGTTACCGGTATCGTAAATGGTATGGATGTTCAAGTATGGAATTCTGC
TACTGATAAATATATCGGCATCAAATATAGTATCACAACTGTAAGTGCTTCATCATGATTT------CAGTTCCCAAGGA
T---AATTCAATAGTTT-AAAGTGATTAAATTTAGGGATTTCTTTGTTCAGGTCTTCGAGGCAAAGCCATTATTGAAGGA
AGCTCTCCAAGCAGAAGTGGGGTTGCCTATCGACAGGACTATTCCTGTAATCGGCTTCATTGGTAGACTGGAAGAGCAAA
AAGGTTCAGATATTCTTGCTGCAGCCATTCCAATGTTGGTGAAATATAATGTGCAGATAATTGTCCTTGTAAGTGTCAAA
A-TTAAGAGTTTTCCTTCTTCCATTATTACTGCTTCTGTCCTAGA-----ATGTGCAGTG-CAGAGGTTGATAACCG---
-GATATGTT-------GCTTTCCTCAGGGAACTGGCAAAAAATACATGGAAAAACAGATTGTTGCGCTGGAGAAAAAGTT
CCCTGATCAGGTTAGAGGAGTGGCATTGTTCAATGTCCCCTTGGCCCATAAGATCATTGCTGGGGCTGACTTCATG-TTG
ATTCCCAGTAGATTTGAACCTTGTGGTCTCATTCAATCG-CATG-T??????????????????????????????????
???????????????????????????????
>SAL213_Casearia_tremula
??????????CGCCAGTGGAAGTAAAAGTCGTAACAAGGTTTCCGTAGGTGAACCTGCGGAAGGATCATTGTCGGAACC-
-TGCC-CCGCAAAACGACCCGCGAACCAGTTT--CCCATCGCA-GGCC--GGGGGG-------AGGAGCACCCG-CCCCT
C-----------GGCC---AGCCGT--TGGGAG--------CGGCCCAGT-GCGG--TCCCTC------------CCCTC
-------GGTGCACGAA-CAAAA-CCCCGGCGCGGGACGCGCCAAGGACC--ATGAGAAC---AAAGAG--CGTG-----
--CCCC-ATCGGCCCCGGGAACGGGGCGC------AGGGGGCGTCTTC-TTTCGC-AAT---GA--------GCAAAAAA
----------ACGACTCTCGGCAACGGATATCTCGGCTCTCGCATCGATGAAGAACGTAGCGAAATGCGATACTTGGTGT
GAATTGCAGAATCCCGTGAACCATCGAGTATTTGAACGCAAGTTGCGCCCGAGGCCT-ACG-GGTCGAGGGCACGTCCGC
CTGGGTGTCACGCGTCGTCGCCCC-AAAG-CCTCCCC-----AAGCC---GGGGGCGGGG--CGGAAATTGGCCTCCCGT
GCGCTC-CGGCTCGTGGTTGGCCC-AAAATCGA-GTCT-CGGCGACGGTCGCCACGACGAGCGGTGGTTGGAAGACGACC
CTCGGACATG--GTCGTGCGCGTGCCTCGTCGCCC-GTTG-GGATCTC-ACGGACCCTC-GAGCG-CC-G-GTTT---GC
GGACGCTCTCGTTTGCGACCCCAGGTCGGGCGGGACCACCC--GCTGAGTTTAAGCATATCAA-TAAGCGGAG-GACCTG
TGTGAAATTGTTATC?????????????????????????????????????????????????????????????????
????????????????????????????????????????????????????????????????????????????????
????????????????????????????????????????????????????????????????????????????????
????????????????????????????????????????????????????????????????????????????????
????????????????????????????????????????????????????????????????????????????????
????????????????????????????????????????????????????????????????????????????????
????????????????????????????????????????????????????????????????????????????????
????????????????????????????????????????????????????????????????????????????????
????????????????????????????????????????????????????????????????????????????????
????????????????????????????????????????????????????????????????????????????????
???????????????????????????????
>SAL218_Casearia_prunifolia
?????????????????????????????CGTAACAAGGTTTCCGTAGGTGAACCTGCGGAAGGATCATTGTCGAAGCC-
-TGCC-TAGCAGAACGACCCGCGAACTAGTTT--CTCGACGCA-CGCC----GGGGCGGC--GGGGAGCGCCCG-TCCCT
C-----------GGCG---AGCCGT--GGGGAG--------CGG-CCCGT-GCGG--CCCCTC------------TCCTC
CAC----GGCTCACGAA-CAAAA-CCCCGGCGCGGGACGCGCCAAGGAAC--ATGAAAAGAAAA-AGAG--CACG-----
--CCCC-CTCGG-CCCGGGAACGGGGCGC------GGGGCGCGGCTTC-TTTCGC-AAT---GA--------GCA---AA
GAATA-----ACGACTCTCGGCAACGGATATCTCGGCTCTCGCATCGATGAAGAACGCAGCGAAATGCGATACTTGGTGT
GAATTGCAGAATCCCGTGAACCATCGAGTCTTTGAACGCAAGTTGCGCCCGAGGCCT-ACT-GGCCGAGGGCACGTCCGC
CTGGGTGTCACGCATCGTCGCCCC-CA---CCCCCC------AAGCC-----GGGGGAGGGGCGGAAGTTGGCCTCCCGC
GCGCTC-CCGCTCGCGGTTGGCCC-AAAATCGA-GTCC-CGGCGGCGGTCGCCACGACGAGCGGTGGTTGAGAGA---CC
CTCGGACACG--GTCGTGCGCGCGCCTAGTCGCCG-GTTC-GGACCTC-AAGGACCCTCCGAGCG-CC-G-GTTT---GC
GGACGCTCTCGTTTGCGACCCCAGGTCGGGCGGGACCACCC--GCTGAGTTTAAGCATATCAA-TAAGCGGAGAGACCTG
TGTGA???????????????????????????????????????????????????????????????????????????
????????????????????????????????????????????????????????????????????????????????
????????????????????????????????????????????????????????????????????????????????
????????????????????????????????????????????????????????????????????????????????
????????????????????????????????????????????????????????????????????????????????
????????????????????????????????????????????????????????????????????????????????
????????????????????????????????????????????????????????????????????????????????
????????????????????????????????????????????????????????????????????????????????
????????????????????????????????????????????????????????????????????????????????
????????????????????????????????????????????????????????????????????????????????
???????????????????????????????
>SAL241_Piparea_dentata
?????????????????????????????????????????TCCGTAGGTGAACCTGCGGAAGGATCATTGCCGAAACC-
-TGCC-CAGCAGAACGACCCGTGAACACGTTGTACCACACACA-CGCC---GGGGACG-C--GGGGGTCACTCGG-CCTT
CG--CTTCCC--GGCG--GGCCCGT--GGGGAGTGG--------------GGCGCCAGCTCCCTCTCCCGGG--CTCCTC
-------AACCAA-----------CCCCGGCGCAGGACGCGCCAAGGACC----AAGTGAT-CGAAGAG--CACG-----
-CCCCC-GTCGC-CCTGGAAACGGGGCGG------CGGCCGCGTTTTC-TTTTGC-TAT---GA--------GCAAGAAA
A---------ACGACTCTCGGCAACGGATATCTCGGCTCTCGCATCGATGAAGAACGTAGCGAAATGCGATACTTGGTGT
GAAT????????????????????????????????????????????????????????????????????????????
????????????????????????????????????????????????????????????????????????????????
????????????????????????????????????????????????????????????????????????????????
????????????????????????????????????????????????????????????????????????????????
????????????????????????????????????????????????????????????????????????????????
????????????????????????????????????????????????????????????????????????????????
??????????ACACCCACATCCGAGAAGCTGTCATTACCGGCATTAGAAATGGCATGGATGTTCAAGAATGGAATCCTGC
TGCTGATAAATATATCTGTGTCAAATACTGTATCACAACTGTAAGTGCTTCATGATAATTTTT------GTTCCAAAGGA
TGCAAATTCAATAGTTT-AAAGTGAGTAATTTTAGGGATTTCCTTGTTCAGGTCTTCGAGGCAAAGCCATTACTGAAGGA
AGCACTTCAAGCAGAAGTGGGATTGCCTATTGACCGGACTATTCCTGTAATAGGCTTCATTGGTAGACTGGAAGAGCAAA
AAGGTTCAGATATTCTTGCTGCAGCTATTCCACTTTTGGTTAAATATAATGCGCAGATAATAGTCCTAGTAAGTGTTAAA
A-CCAAGAACTTTCTTCCTCCCAT-GTTACTGCCGCTG-CACA-------GCATACAATG-TTGAGTTTGATGGTGG---
-GATCTATTGACTGTTGTTTCCTTCAGGGAACTGGCAAAAAACACATGGAAAAACAGATTGCAGAGCTGGAGAAAAAGTA
CCCTGATAAGGTCAGAGGAGTGGCAAAGTTCAATGTCCCCTTGTCTCATATGATCATAGCCGGGGCTGACTTCATG-TTG
AT??????????????????????????????????????????????????????????????????????????????
???????????????????????????????
>SAL242_Casearia_euceraea
??????????????????????????????TAACAAAGGGTTCCGTAGGTGAACCTGCGGAAGGATCATTGTCGGAACCT
CTGCC-CAGCAGAACGACCCGCGAACTAGTTC--CTCGACCCA-GGCC-------GCGGC--GGCGAGCCCCTCGCCTCC
C-----------GGCG---AGCCGT--GGGGGG---GC-----GGCCCGT-GCGG--TCCCTC------------TCCCC
-------GGCTCACGAA-CAAAAACCCCGGCGCCGGACGCGCCAAGGACC--ATGTATAC----------AGACGGGGGG
GAGCCCCCTCGG-CCCGGGAACGGGCTGC------GGGGCGCGCCTTC-CTTCGCCTGC---GA--------GCGAA???
???????????????????????????????????????????????????????CGCAGCGAAATGCGATACTTGGTGT
GAATTGCAGAATCCCGTGAACCATCGAGTCTTTGAACGCAAGTTGCGCCCGAGGCCT-ACT-GGCCGAGGGCACGTCCGC
CTGGGCGTCACGCATCGTCGCCCC-CAAG--CCCCCC-----GAGCC----GGGGGCGGGGGCGGATACTGGCCTCCCGC
GCGCCC-CCGCTCGCGGTTGGCCC-AAAATCGA-GTTC-CGGCGACGGTCGCCACGACGAGCGGTGGTTGGGAGA---CC
CTCGGACACG--GTCGTGCGCGCGCCTCGTCGCTC-GTTC-GGATCTC-GCGGACCCTC-GAGCG-TTCG--TTC--TGC
GGACGCTCTCGTTCGCGACCCCAGGTCGGGCGGGGCCACCC--GCTGAGTTTAAGCATATCA??????????????????
?????????????????????????TACTTGTGAG--GCCTTACTATGCTCAAGAACTTGTTTCAGGACCTGCAAAGGGT
GTAGAGCTGGACAGACACATCCGAAAAGCTGTCATTACTGGTATCAGGAATGGTATGGATGTTCAAGAATGGAATCCTGC
TACTGATAAACATATCGGCATCAAATATAGTATCACAACGGTAAGTACTTCATAATAATTTTT----CAGTTCCTAAGGA
CGAAAATTCAATAGTTT-GAAGTGAGTAAATTTAGGGATTTCCTTGTTCAGGTCTTTGAGGCAAAGCCATTACTGAAGGA
AGCTCTTCAAGCAGAAGTGGGATTGCCTATCGACAGGACTATTCCTGTAATCGGCTTCATTGGTAGACTGGAAGAGCAAA
AAGGTTCAGATATTCTTGCTGCAGCCATTCCAATGTTGGTTAAATATAATGTGCAGATAATTGTCCTTGTAAGTGTCAAA
A-TTAAGAAATTTCTTTCTTCCATTATTACT-CTTCTGTCGTGGATGGTAATGTCCAATG-CTGAGGTTGATGATCG---
--ATATGTC-------GTTTTCTTCAGGGAACTGGCAAAAAATACATGGAAAAACAGATCGCAGAGCTGGAGAAAAAGTT
CCCCGATCAGGTCAGAGGAGTGGCATTGTTCAATGCCCCCTTGGCCCATAAGATCATAGCTGGGGCTGACTTCATG-TTG
ATCCCCAGTAGATTTGAACCTTGTGGTCTCATTCAATTG-CATGCTATGCRTTTATGGAAC???????????????????
???????????????????????????????
>SAL245_Casearia_sylvestris_subsp_myricoides
????????????????????????????????????????????????????????????????????????????????
????????????????????????????????????????????????????????????????????????????????
????????????????????????????????????????????????????????????????????????????????
????????????????????????????????????????????????????????????????????????????????
????????????????????????????????????????????????????????????????????????????????
????????????????????????????????????????????????????????????????????????????????
????????????????????????????????????????????????????????????????????????????????
????????????????????????????????????????????????????????????????????????????????
????????????????????????????????????????????????????????????????????????????????
????????????????????????????????????????????????????????????????????????????????
????????????????????????????????????????????????????????????????????????????????
????????????????????????????T-GTGAG--CCCTTACTATGCTCGAGAACTTGTTTCTGGACCTGCAAAGGGT
GTAGAGTTGGACACACACATCCGAAAAGCTGTCATTACCGGTATCGTAAATGGTATGGATGTTCAAGAATGGAATCCTGC
TACTGATAAATATATCGGCACCAAATATAATATCACAACTGTAAGTGCTTCATAATAATTT----CGCAGTTCCAAAGAA
TGAAAATTCAATAGTTT-AAAGTGAGTAAATTTAGGGATTTCCTTGTTCAGGTCTTCGAGGCAAAGCCATTATTGAAAGA
AGCTCTTCAAGCAGAAGCAGGATTGCCTATTGACAGGACTATTCCTGTGATCGGATTCATTGGTAGGCTGGAAGAGCAAA
AAGGTTCAGATATTCTTGCTGCAGCCATTCCAATGTTGGTTAAATATAATGTGCAGATAATTGTCCTTGTAAGTGTCAAA
A-TTAAGAATTTTCTTTCTTCCATTATTACTGCTTCTGTCATAGATAGTAATGTGCAATG-CTGAGGTTGACAACGG---
-GATATGTT-------GTTTTCTTCAGGGAACTGGCAAAAAATACATGGAAAAACAGATTACAGAGCTGGAGAAAAAGTT
CCCTGATCAGGTTAGAGGAGTGGCATTGTTCAACGTCCCCTTGGCCCATAAGATCATAGCTGGGGCTGACTTCATG-TTG
ATCCCCAGTAGATTTGAACCTTGTGGTCTCATTCAATTG-CATGCTATGCG-ATATGGAA????????????????????
???????????????????????????????
>SAL247_Casearia_mollis
???????????????????????????????TAACAAGGTTTCCGTAGGTGAACCTGCGGAAGGATCATTGTCGAAGCC-
-TGCC-CAGCAGAACGACCCGCGGACCTGTTT--CTCGACGCA-CGCC----GGGGCGGC--GGGGAGCC-----CCCCC
CG--CCCC----GGCG---AGCCGT--TGGGAG--------CGGCCCCCT-GCGGCAGCTCT-------------CCCTC
-------GGCTCACGAA-CAAAA-CCCCGGCGCGGGACGCGCCAAGGAAC--ACGGAAAAGGAAAGGAG--CACG-----
--CCCC-CTCGG-CCCGGGAACGGGGCGC------GGGGCGCGTCTTC-TTTCGC-GAT---GAACAAAAGAGCA-----
----------ACGACTCTCGGCAACGGATATCTCGGCTCTCGCATCGATGAAGAACGTAGCGAAATGCGATACTTGGTGT
GAATTGCAgAATCCCGTGAACCATCGAGTCTTTGAACGCAAGTTGCGCCCGAGGCCT-ACT-GGCCGAGGGCACGTCCGC
CTGGGTGTCACGCATCGTCGCCCCCA-------CCCC-----AAGCCC----GGGGCGGGG-CGGAGTTTGGCCTCCCGC
GCGCTC-CCGCTCGCGGTTGGCCC-AAAATCGA-GTCC-CGGCGGCGGTCGCCACGACGAGCGGTGGTTGAGAGA---CC
CTCGGACGCG--GTCGTGCGCGCGCCCAGTCGCCA-GTTC-GGGCCTC--AGGACCCTC-GAGCG-CC-G-GTTT---GC
GGACGCTCTCGTTTGCGACCCCAGGTCGGGCGGGACCACCC--GCTGAGTTTAAGCATAT????????????????????
???????????????????????????CT-GTGAGG-CCCTTACTATGCTCGAGAACTTGTTTCTGGACCTGCAACGGGT
GTAGAGTTGGACAAACACATCCGAAAAGCTGTCATTACTGGTATCGTAAATGGTATGGATGTTCAAGAATGGGATCCTGC
TACTGATAAATATACCGGCATCAAATATAGTATCACAACCGTAAGTGCTTCATAATAATTTTT----CAGTTCCAAAGGA
TGAAAATTCAATAGTTT-AAAGTGAGTAAATTTAGGGATTTCTTTGTCCAGGTCTTCGATGCAAAGCCATTATTGAAGGA
AGCTCTTCAAGCAGAAGTGGGATTGCCTATCGACAGGACTATTCCTGTAATCGGCTTCATTGGTAGACTGGAAGAGCAAA
AAGGTTCAGATATTCTTGCTGCAGCCATTCCAATGTTGGTTAAATATAATGTCCAGATAATTATCCTTGTAAGTGTCAAA
A-TTAAGAAATTTTTTTCTTCCATTATTATTGCTTCTGTCGTAGATGGTAATGTGCAATG-CTGAGGTTGATAACGG---
-GATATGTT-------GTTTTCTTCAGGGAACTGGCAAAAAATACATGGAAAAACAGATTGCAGGGCTGGAGAAAAAGTT
CCCTGATCAGGTTAGAGGAGTGGCATTGTTCAATGTCCGCTTGGCCCATAAGATCATAGCTGGGGCTGACTTCATG-TTG
ATCCCCAGTAGATTTGAACCTTGTGGTCTCATTCAATYG-CATGCTATGC??????????????????????????????
???????????????????????????????
>SAL249_Casearia_sylvestris
??????????????????????????????GTAACAAGGGTTCCGTAGGTGAACCTGCGGAAGGATCATTGTCGAAACC-
-TGCC-TAGCAGAACGACCCGCGAACCAGTTT--CTTGACACA-CGCC----GGGGCGGT--GGGGAGCACCCG-CCCCT
CG--CCACCC--GGCGAAGAGCCGT--GGGGAG----------GACCCTT-GCGG--CCCCTC------------TCCCC
-------GGCCCACGAA-CAAAA-CCCCGGCGCGGGATGCGCCAAGGACC--ATGAAAAGAAAAAGGAG--CACG-----
--CCCC-CTCGG-CCTGGGAACGGGGCGC------GGGGTGCGTCTTC-TTTTGC-CAT---GA--------GCA--AAA
GAA-------ACGACTCTCGGCAACGGATATCTCGGCTCTCGCATCGATGRAGAACGYAGCGAAATGCGATACTTGGTGT
GAATTGCAGAATCCCGTGAACCATCGAGTCTTTGAACGCAAGTTGCGCCCGCGGCCT-ACT-GGCCTAGGGCACGTCCGC
CTGGGTGTCACGCGTCGTCGCCCC-AGAG-CCTCCCC-----AAGC----GGGGGCCGGGG-CGGATATTGGCCTCCCGC
ATGCTC-CGGCTTGCGGTTGGCCC-AAAATCGA-GTCC-CGGCGACGGTCGCCACGACGAGCGGTGGTTGAGAGA---CC
CTCGGACACG--GTCGTGAGCGTGCCTCGTCGCCC-GTTC-GGGTCTC-ACGGACCCTC-GAGCG-CC-G-GTTT---GC
GGACGCTCTCGTTTGGGACCCCAGGTCGGGCGGGACCACCC--GCTGAGTTTAAGCATATCAA-TAAGCGGAG???????
????????????????????????????????????????????????????????????????????????????????
????????????????????????????????????????????????????????????????????????????????
????????????????????????????????????????????????????????????????????????????????
????????????????????????????????????????????????????????????????????????????????
????????????????????????????????????????????????????????????????????????????????
????????????????????????????????????????????????????????????????????????????????
????????????????????????????????????????????????????????????????????????????????
????????????????????????????????????????????????????????????????????????????????
????????????????????????????????????????????????????????????????????????????????
????????????????????????????????????????????????????????????????????????????????
???????????????????????????????
>SAL250_Casearia_grandiflora
????????????????????????????????????????????????????????????????????????????????
????????????????????????????????????????????????????????????????????????????????
????????????????????????????????????????????????????????????????????????????????
????????????????????????????????????????????????????????????????????????????????
????????????????????????????????????????????????????????????????????????????????
????????????????????????????????????????????????????????????????????????????????
????????????????????????????????????????????????????????????????????????????????
????????????????????????????????????????????????????????????????????????????????
????????????????????????????????????????????????????????????????????????????????
????????????????????????????????????????????????????????????????????????????????
????????????????????????????????????????????????????????????????????????????????
??????????????????????????ACT-GTGAG--CCCTTACTATGCTCGAGAACTTGTTTCTGGACCTGCGAAGGGT
GTAGAGTTGGACAAACACATCCGAAAAGCTGTCRTTACCGGTATTACAAATGGTATGGATGTTCAGGAATGGAATCCTGC
TACTGATAAACATATCGGCATCAAATACAGTATCACAACTGTAAGTGCTTCATAATAATTTTT----CAGTTCCAAAGGA
TGAAAATTCAATAGTTT-AAAGTGAGTAAATTTAGGGATCTCCTTGTTCAGGTCTTCAAGGCAAAGCCATTATTGAAGGA
AGCTCTTCAAGCACAAGTGGGATTGCCTATTGACAGGACTATTCCTGTAATCGGCTTCATTGGTAGACTGGAAGAGCAAA
AAGGTTCAGACATTCTTGCTGCAGCCATTCCAATGTTGGTTAAATATAATGTGCAGATAATTGTCCTTGTAAGTGTCAAA
A-TTAAGAATTTTCTTTCTCCCATTATTACTGCTTCTTTCGTAGATAGTAACGTGCAGTG-CTGAGGTTGATAACGG---
-GATATGTT-------GTTTTTTTCAGGGAACTGGCAAAAAATACATGGAAAAACAGATTGCAGAGCTGGAGAAAAAGTT
CCCTGATCAGGTTAGAGGAGTGGCATTGTTCAGTGTCCCCTTGGCCCATAAGATCATMGCTGGGGCTGACTTCATG-TTG
ATCCCCAGTAGATTTGAACCTTGTGGTCTCATTCAATCG-CATGCTATGCGATATGGAA?????????????????????
???????????????????????????????
>SAL256_Casearia_laetioides
????????????????????????????????????????????????????????????????????????????????
????????????????????????????????????????????????????????????????????????????????
????????????????????????????????????????????????????????????????????????????????
????????????????????????????????????????????????????????????????????????????????
????????????????????????????????????????????????????????????????????????????????
????????????????????????????????????????????????????????????????????????????????
????????????????????????????????????????????????????????????????????????????????
????????????????????????????????????????????????????????????????????????????????
????????????????????????????????????????????????????????????????????????????????
????????????????????????????????????????????????????????????????????????????????
????????????????????????????????????????????????????????????????????????????????
??????????????????????????????????????????????????????AACTTGGTTCTGGACCTGCAAAGGGT
GTAGAGTTGGACACGTACATCCGAAAAGCTGTCATTACCGGTATTGTAAATGGTATGGATGTTCAAGATTGGAATCCTGC
TACTGATAAATTTATCGGCATCAAATATAGTATCACAACTGTAAGTGCTTCACAATAATTTTT----CAGTTCCGAAGGA
TAACAATTCAATAGTTTTAAAGAGAGTAAATATAGGGATTTCTTTGTTCAGGTCTTCGAGGCAAAGCCATTATTGAAGGA
AGCTCTCCAAGCAGAAGTGGGGTTGCCTATCGAGAGGACTATTCCTGTAATCGGCTTCATTGGCAGACTGGAAGAGCAAA
AAGGTTCAGATATTCTTGCTGCAGCCATTCCAATGTTGGTTAAATATAATGTGCAGATAATTGTCCTTGTAAGTGTCAAA
A-TTAAGAATTTTCTTTTTTCCATTATTACTGCTTCTGTCGTACA-----ATGTGCAATG-CTGAGGTTGATAACCG---
-GATATGTT-------GTTTTCCTCAGGGAACTGGCAAAAAATACATGGAAAAACAGATTGCTGAGCTGGAGAAAAAATT
CCCTGATCAGGTTAGAGGAGTGGCTTTGTTCAATGTCCGCTTGGCCCATAAAATCATAGCTGGGGCTGACTTCATG-TTG
ATCCCCAGTAGATTTTAACCCTGGGGTCTCATTTCACTGGCTGGCTATCCG--AAATGAACT??????????????????
???????????????????????????????
>SAL302_Casearia_sp
??????????????????????????????????CAAGGTTTCCGTAGGTGAACCTGCGGAAGGATCATTGTCGGAGCC-
-TGCC-CCGCAAAACGACCCGCGAACCAGTTT--CTCATCGCA-GGCT--GGGGGG-------AGGAGCACCCG-CCCCT
C-----------GGCC---AGCCGT--TGGGAG--------CGG-CCCAGTGCGG---CTCT--------------CCTC
-------GGCGCACGAA-CAAAA-CCCCGGCGCGGGACGCGCCAAGGACC--ATGAGAAC---AAAGAG--CGCG-----
--CCCC-ATCGGCCCTGGGAACGGGGCAC----ACGGGGGGCGTCTTC-TTTCAC-AAT---GA--------GCGAAAA-
----------ACGACTCTCGGCAACGGATATCTCGGCTCTCGCATCGATGAAGAACGTAGCGAAATGCGATACTTGGTGT
GAATTGCAGAATCCCGTGAACCATCGAGTCTTTGAACGCAAGTTGCGCCCGAGGCCT-ACG-GGCCGAGGGCACGTCCGC
CTGGGTGTCATGCGTCGTCGCCCC-AAAG-CCTCCC------AAGCC----GGGGGCGGGG-CGGAAATTGGCCTCCCGT
GCGCTC-CGGCTCGCGGTTGGCCC-AAAATTGA-GTCC-CGGCGATGGTCGCCACGACGAGCGGTGGTTGGGAGA---CC
CTCGGAAATG--GTCGTGCGCGCGCCTCGCCGATT-GTTC-GGATCTC-ATGGACCCTC-GAGCG-CC-G-GTTT---GT
GGACGCTCTCGTTTGCGACCCCAGGTCGGGCGGGACCACCC--GCTGAGTTTAAG?????????????????????????
????????????????????????????????????????TTACTATGCTCGAGAACTTGTTTCTGGACCTGCAAAGGGT
GTAGAGTTGGACACATACATCCGAAAAGCTGTCATTACCGGTATTGTAAATGGTATGGATGTTCAAGATTGGAATCCTGC
TACTGATAAATTTATCGGCATCAAATATAGTATCACAACTGTAAGTGCTTCATAATAATTTTT----CAGTTCCGAAGGA
TAACAATTCAATAGTTT-AAAGAGAGTAAATATAGGGATTTCTTTGTTCAGGTCTTCGAGGCAAAGCCATTATTGAAGGA
AGCTCTCCAAGCAGAAGTGGGGTTGCCTATCGAGAGGACTATTCCTGTAATCGGCTTCATTGGCAGACTGGAAGAGCAAA
AAGGTTCAGATATTCTTGCTGCAGCCATTCCAATGTTGGTTAAATATAATGTGCAGATAATTGTCCTTGTAAGTGTCAAA
A-TTAAGAATTTTCCTTCTTCCATTATTACTGCTTCTGTCGTACA-----ATGTGCAATG-CTGAGGTTGATAACCG---
-GATATGTT-------GTTTTCCTCAGGGAACTGGCAAAAAATACATGGAAAAACAGATTGCTGAGCTGGAGAAAAAGTT
CCCTGATCAGGTTAGAGGAGTGGCATTGTTCAATAACCCCTTGGCCCATAAGATCATAGCCGGGGCTGACTTCATG-TTG
ATCCCCAGTAGATTTGAACCTTGTGGTCTCATTCAGTTG-CATGCTATG???????????????????????????????
???????????????????????????????
>SAL303_Casearia_sp
?????????????????????????????????ACAAGGTTTCCGTAGGTGAACCTGCGGAAGGATCATTGTCGGAGCC-
-TGCC-CCGCAAAACGACCCGCGAACCAGTTT--CTCATCGCA-GGCT--GGGGGG-------AGGAGCACCCG-CCCCT
C-----------GGCC---AGCCGT--TGGGAG--------CGG-CCCAGTGCGG---CTCT--------------CCTC
-------GGCGCACGAA-CAAAA-CCCCGGCGCGGGACGCGCCAAGGACC--ATGAGAAC---AAAGAG--CGCG-----
--CCCC-ATCGGCCCTGGGAACGGGGCAC----ACGGGGGGCGTCTTC-TTTCAC-AAT---GA--------GCGAAAA-
----------ACGACTCTCGGCAACGGATATCTCGGCTCTCGCATCGATGAAGAACGTAGCGAAATGCGATACTTGGTGT
GAATTGCAGAATCCCGTGAACCATCGAGTCTTTGAACGCAAGTTGCGCCCGAGGCCT-ACG-GGCCGAGGGCACGTCCGC
CTGGGTGTCATGCGTCGTCGCCCC-AAAG-CCTCCC------AAGCC----GGGGGCGGGG-CGGAAATTGGCCTCCCGT
GCGCTC-CGGCTCGCGGTTGGCCC-AAAATTGA-GTCC-CGGCGATGGTCGCCACGACGAGCGGTGGTTGGGAGA---CC
CTCGGAAATG--GTCGTGCGCGCGCCTCGCCGATT-GTTC-GGATCTC-ATGGACCCTC-GAGCG-CC-G-GTTT---GT
GGACGCTCTCGTTTGCGACCCCAGGTCGGGCGGGACCACCC--GCTGAGTTTAAGC????????????????????????
????????????????????????????????????????????TATGCTCGAGAACTTGTTTCTGGACCTGCAAAGGGT
GTAGAGTTGGACACATACATCCGAAAAGCTGTCATTACCGGTATTGTAAATGGTATGGATGTTCAAGATTGGAATCCTGC
TACTGATAAATTTATCGGCATCAAATATAGTATCACAACTGTAAGTGCTTCATAATAATTTTT----CAGTTCCGAAGGA
TAACAATTCAATAGTTT-AAAGAGAGTAAATATAGGGATTTCTTTGTTCAGGTCTTCGAGGCAAAGCCATTATTGAAGGA
AGCTCTCCAAGCAGAAGTGGGGTTGCCTATCGAGAGGACTATTCCTGTAATCGGCTTCATTGGCAGACTGGAAGAGCAAA
AAGGTTCAGATATTCTTGCTGCAGCCATTCCAATGTTGGTTAAATATAATGTGCAGATAATTGTCCTTGTAAGTGTCAAA
A-TTAAGAATTTTCCTTCTTCCATTATTACTGCTTCTGTCGTACA-----ATGTGCAATG-CTGAGGTTGATAACCG---
-GATATGTT-------GTTTTCCTCAGGGAACTGGCAAAAAATACATGGAAAAACAGATTGCTGAGCTGGAGAAAAAGTT
CCCTGATCAGGTTAGAGGAGTGGCATTGTTCAATAACCCCTTGGCCCATAAGATCATAGCCGGGGCTGACTTCATG-TTG
ATCCCCAGTAGATTTGAACCTTGTGGTCTCATTCAGTCG-CATGCTA?????????????????????????????????
???????????????????????????????
