# Supplementary material for: ﻿A new species of Casearia Jacq. (Salicaceae) from Central Panama and insights into its phylogenetic position within the genus
Source: PhytoKeys. 2023 Dec 6;236:97–112. doi: 10.3897/phytokeys.236.108651 (PMC10719937; doi:10.3897/phytokeys.236.108651)
Supplement: Supplementary material 5 — Matrix of nuclear regions (GBSSI and ITS) including the indel partition [file phytokeys-236-097_article-108651__-s005.fas]

>SAL124_Xylosma_spiculifera
???????????????????????????GTCGTAACAAGGTTTCCGTAGGTGAACCTGCGGAAGGATCATTGTTGAAAAC-
-TGCC-TAGCAGAACGACCCGTGAACCCGTGGAGAACA-CGC--CGCCSGCGTCCCC--GG---GGCCGTGGAGGGATGA
CGCGG----------CTC--------GCCAACCAA-------CCCCGGCGCGAGGAGCGCCAAGGAATAGAAGAG--CGC
G------TCCCC-GACG-CCTCGGG-------CGCTGCGTCTTCATTTCGT-GAA---AA--------GCT-ACGACTCT
CGGCAACGGATATCTCGGCTCTTGCATCGATGAAGAACGTAGCGAAATGCGATACTTGGTGTGAATTGCAGAATCCCGTG
AACCATCGAGTCTTTGAACGCAAGTTGCGCCCGAGGCCT-CAT-GGCCGAGGGCACGTCTGCCTGGGTGTCACGCATCGT
CGCCGC-CGA--TCCCCTCGGCTCACGA-CGGATACTGGCCTCCCGTGAGCTC-CCGCTCGCGGTTGGCCC-AAAATCGA
-GTCTCGGGCGACGGCCGCCAGGACGAGCGGTGGTTGAGAGG---CCCTCGAAAGCG--GTCGTGAGCGTGCCCCGTCGC
CC--TTAGGGACCTC-CAGGACCCTC-GAGCA-TC-G-GCTCTTCTAGGATGCTCTCG-TTGCGACCCCAGGTCAGGCGG
GACTACCC--GCTGAGTTTAA????????????????????????????????????????????0?11000001?1?00
0000000000001?100000??1?????0???10?0?1???000000?100?10101001?011?11010110001?000
00011110110000?1010011110000000101???????
>SAL152_Ryania_speciosa_var_subuliflora
??????????????????????????????GTAACAAGGGTTCCGTAGGTGAACCTGCGGAAGGATCATTGTCGAAACC-
-TGCC-TAGCAGAACGCCCCGTGAACACGTTG-AAACA-CACG-CGCCCG--CTTCCGGCA--AGCCCGT--GGGGAGAG
CGC--CAGCTCCCTCCTC-------AACCAA-----------CCCCGGCGCGGGACGCGCCAAGGAC---AAGAG--CAC
G------CCCCC---CGGCCCCGGAAACGGGGCGGTGCGTATTC-TTTTGC-TAC---GA--------GCAAACGACTCT
CGGCAACGGATATCTCGGCTCTCGCATCGATGAAGAACGTAGCGAAATGCGATACTTGGTGTGAATTGCAGAATCCC???
????????????????????????????????????????????????????????????????????????????????
????????????????????????????????????????????????????????????????????????????????
????????????????????????????????????????????????????????????????????????????????
????????????????????????????????????????????????????????????????????????????????
?????????????????????????????????????????????????????????????????0?1101000100100
0000000?1000010?1001000000000??100?1???????1000?100?10?100000111?10?????????????
?????????????????????????????????????????
>SAL241_Piparea_dentata
?????????????????????????????????????????TCCGTAGGTGAACCTGCGGAAGGATCATTGCCGAAACC-
-TGCC-CAGCAGAACGACCCGTGAACACGTTGCACACA-CGCC-CACTCG--CTTCCGGCG--GGCCCGT--GGGGAG--
GGCGCCAGCTCCCTCCTC-------AACCAA-----------CCCCGGCGCAGGACGCGCCAAGGAC--AAAGAG--CAC
G------CCCCC-GTCGC-CCTGGAAACGGGGCGGCGCGTTTTC-TTTTGC-TAT---GA--------GCAAACGACTCT
CGGCAACGGATATCTCGGCTCTCGCATCGATGAAGAACGTAGCGAAATGCGATACTTGGTGTGAAT??????????????
????????????????????????????????????????????????????????????????????????????????
????????????????????????????????????????????????????????????????????????????????
????????????????????????????????????????????????????????????????????????????????
????????????????????????????????????????????????????????????????????????????????
?????????????????????????????????????????????????????????????????0?1100000100100
0000000?1000010?1100000000000??100?1??????10000?100?101001000111?10?????????????
?????????????????????????????????????????
>SAL149_Tetrathylacium_macrophyllum
?????????????????????????????CGTAACAAGGGTTCCGTAGGTGAACCTGCGGAAGGATCATTGCCGAAACC-
-TGCA-TGGCAGAACGACCCGCGGACCCGTGCGAAAGA-CACGCCT-TCGCCTGCCCGGCC--GAGCCGC--GGGGAGTG
GCC--CATCCCC---CTC-----------ATCGAA-CAAA--CACCGGCGCGAGACGCGCCAAGGAA-GGAGAGA-GAAC
G-----AGCCCCGGCCAG--CCGGAAAY----GGCCGCGTCTCC-TCATGC-GAA---AA--------GCGAACGACTCT
CGGCAACGGATATCTCGGCTCTCGCATCGATGAAGAACGYAGCGAAATGCGATACTTGGTGTGAATTGCAGAATCCCGYS
AACCATCGAGTCTTTGAACGCAAGTTGCGCCCGAGGCC--ATCCGGCCAAGGGCACGTCTGCCTGGGTGTCACGCGCCGT
CGCCCCCCA---TCCCCTCGGSTC----GCGGATACTGGCCTCCCGCGCGCTC-CCGCTCGCGGCCGGCCCAAAACTCGA
-GTCCTCGGCGACGGTCGCCACGGCCAGCGGTGGCTGAGAGA---CCCTCGGACACG--GCCGTGCGCTCTGCCCGTCGC
CC-AGCT-GGACATCCCCCGACCCC--GGAGCTCC-G--TTG--CGCGGACGCTCCCG-TCGCGACCCCAGATCARGCGG
GACTAMCC--RCTGAGTTTAAKCATATCAA-TAAGCGGAGGA-CCTGTGTGAAATTGTTATCCG?0?1100000100000
001000000000010?10010000??1?0????1?010?1?1000001000100000?101111?101?000001??000
00101010110000101001?01?10010001010000101
>SAL002_Casearia_crassinervis
????????????????TGGAAGTAAAAGTCGTAACAAGGTTTCCGTAGGTGAACCTGCGGAAGGATCATTGTCGAAGCC-
-TGCC-CCGCAGAACGACCCGCGAACTAGTTT----CATCGCA-CGCCC--------GGCC---AGCCGC--GGGGAGGT
TAGGG--TCCCTCCCCTC-------GGCGCACGAA-CAAAA-CCCCGGCGCGGGACGCGCCAAGGACATGAAGAG----C
G-------CCCC-GTCGGCCCCGGGAACGGGGCGCGGCGTCTTC-TTTCGG-TAT---GA--------GCCAACGACTCT
CGGCAACGGATATCTCGGCTCTCGCATCGATGAAGAACGTAGCGAAATGCGATACTTGGTGTGAATTGCAGAATCCCGTG
AACCATCGAGTCTTTGAACGCAAGTTGCGCCCGAGGCCC-ACG-GGCCGAGGGCACGTCCGCCTGGGTGTCACGCGTCGT
CGCCCC-GGAG-CCTCCCC-----AAGC-CGGAAATTGGCCTCCCGCGCGCTC-CCGCTCGCGGTTGGCCC-AAAATCGA
-GTCCCCGGCGACGGTCGCCACGACGAGCGGTGGTTGAGAGA---CCCTCGGACACG--GTCGTGCGCGCGCCTCGTCGC
CC-GTTC-GGATCTC-ATGGACCCTC-GAGCG-CC-G-CATC---GCGGACGCTCTCGTTTGCGACCCCAGGTCGGGCGG
GGCCACCC--GCTGAGTTTAAGCATATCAA-TAAGCGGAGGA???????????????????????0?110??10000100
00000?1?????0?1?1000100?00000??100?010001000000???1??11000000111?10010110000100?
1?0111101100001011001111000?10?001000010?
>SAL003_Casearia_spinescens
??????????????????????????????????????????????????????????GGAAGGATCATTGTCGAAGCCT
CTGCC-CCGCAGAACGACCCGCGAACCAGTTTGATGCA-CGCC-CTCCCG--CCCCTGGCC---AGCCGG--GGGGAGGC
-GCGG--CCCCTCCCCTG-------GGCTGACGAA-CAAAA-CCCCGGCGCCGGACGCGCCAAGGACACGGGGAGGGCGC
G-------CCCCCATMRG-CCCGGGAACGGGACRCCGCGGCTCC-TTTCGC-TGC---GA--------GCGAACGACTCT
CGGCAACGGATATCTCGGCTCTCGCATCGATGAAGAACGTAGCGAAATGCGATACTTGGTGTGAATTGCAGAATCCCGTG
AACCATCGAGTCTTTGAACGCAAGTTGCGCCCGAGGCCTCAC--GGCCGAGGGCACGTCCGCCTGGGTGTCACGCATCGT
CGCCCC-CAAGCCCCCCCC?????????????????????????????????????????????????????????????
????????????????????????????????????????????????????????????????????????????????
????????????????????????????????????????????????????????????????????????????????
?????????????????????????????????????????????????????????????????000100000100100
0000000?10000?1?1010100?00000??100?0100010000000000??10001000111?10001?1000000??
?????????????????????????????????????????
>SAL006_Casearia_aculeata
???????????????????????????????????AAGGTTTCCGTAGGTGAACCTGCGGAAGGATCATTGTCGAAGCCT
CTGCC-CCGCAGAACGACCCGCGAACCAGTTCGATGCA-CGCC-CTCCCG--CCCCTGGCC---GGCCGT--GGGGAGTC
-GCGG--TCCCTCCCCTG-------GGCCGACGAA-CAAAA-CCCCGGCGCCGGACGCGCCAAGGACACGGAGAG--CAC
G-------CCCC-ATCGG-CCCGGGAACGGGACGCCGCGGCTCC-TCTCGC-TGC---GA--------GCGAACGACTCT
CGGCAACGGATATCTCGGCTCTCGCATCGATGAAGAACGTAGCGAAATGCGATACTTGGTGTGAATTGCAGAATCCCGTG
AACCATCGAGTCTTTGAACGCAAGTTGCGCCCGAGGCCTCGC--GGCCGAGGGCACGTCCGCCTGGGTGTCACGCATCGT
CGCCCC-CAAG-CCTCCCC-----GAGCGCGGATGTTGGCCTCCCGCGCGCTC-CCGCTCGCGGTTGGCCC-AAAATCGA
-GTCC-CGGCGACGGTCGCCACGACGAGCGGTGGTTGAGAGA---CCCTCGGACACG--GTCGTGCGCGTGCCTCGTCGC
CC--TTC-GGATCTC-ACGGACCCTC-GAGCG-CC-G-GTTG--TGCGGACGCTCTCGTTTGCGACCCCAGGTCGGGCGG
GACCACCC--GCTGAGTTTAAGCAT-TCA????????????????????????????????????000100000100100
0000000?10000?1?1010100?00000??100?010001000000?100??11001000111?10001?10000100?
1?001111110000?1110011110001000001010????
>SAL008_Casearia_bissei
?????????????????????????????CGTAACAAGGTTTCCGTAGGTGAACCTGCGGAAGGATCATTGTCGAAACC-
-TGCC-CCGCAGAACGACCCGCGAACTAGTTT----CATCGCA-CGCCC--------GGCC---AGCCGC--GGGGAGGT
TAGGG--TCCCTCCCCTC-------GGCGCACGAA-CAAAAACCCCGGCGCGGGACGCGCCAAGGACATGAAGAG----C
G-------CCCC-GTCGGCCCCGGGAACGGGGCGCGGCGTCTTC-TTTCGG-TAT---GA--------GCCAACGACTCT
CGGCAACGGATATCTCGGCTCTCGCATCGATGAAGAACGTAGCGAAATGCGATACTTGGTGTGAATTGCAGAATCCCGTG
AACCATCGAGTCTTTGAACGCAAGTTGCGCCCGAGGCCC-ACG-GGCCGAGGGCACGTCCGCCTGGGTGTCACGCGTCGT
CGCCCC-GGAG-CCTCCCC-----AAGC-CGGAAATTGGCCTCCCGCGCGCTC-CCGCTCGCGGTTGGCCC-AAAATCGA
-GTCCCCGGCGACGGTCGCCACGACGAGCGGTGGTTGAGAGA---CCCTCGGACACG--GTCGTGCGCGCGCA-AGTCGC
CC-GTTC-GGATCTC-ATGGACCCTC-GAGCG-CC-G-CATC---GCGGATGCTCTCGTTTGCGACCCCAGGTCGGGCGG
GGCCACCC--GCTGAGTTTAAGCATAT??????????????????????????????????????0?110??10000100
00000?1?????0?1?1000100?00000??100?010000000000???1??11000000111?10010110000100?
1?0111101110001011001111000?10?001000????
>SAL009_Casearia_arborea
???????????????????????????????TAACAAGGTTTCCGTAGGTGAACCTGCGGAAGGATCATTGTCGAAACC-
-TGCC-CAGCAGAACGACCCGCGAACCAGTTCGACGCA-CGCC-CCCTCC-------GGCG---AGCCGC--GGGGAGGT
-GCGG--CCCCTCCCCTC-------GGCTCACGAA-CAAAA-CCCCGGCGCGGGACGCGCCAAGGAAACGAAGAG--CAC
G-------CACC-GTCGG-CCCGGGAACGGGGCGCCGCGTCTTC-TTTCGC-TAT---TA-----CGAGCAAACGACTCT
CGGCAACGGATATCTCGGCTCTCGCATCGATGAAGAACGTAGCGAAATGCGATACTTGGTGTGAATTGCAGAATCCCGTG
AACCATCGAGTCTTTGAACGCAAGTTGCGCCCGAGGCCT-ACT-GGCCGAGGGCACGTCCGCCTGGGTGTCACGCATCGT
CGCTCC-AAAG-CCTCCCC-----GAGC-CGGATGTTGGCCTCCCGCGCGCTC-CCGCCCGCGGTTGGCCCAAAAATCGA
-GTCC-CGGCGGCGGTCGCCACGACGAGCGGTGGTTGAGAGA---CCCTCGGACACG--GTCGTGCGCGCGCC-----GC
CCCGTTC-GGATCTC-ACGGACCCTC-GAGCG-CC-G-GTTC---CCGGACGCTCTCGGCTGCGACCCCAGGTCGGGCGG
GACCACCC--GCTGAGTTTAAGCATA-CAA???????????????????????????????????0?1100000100100
0000000??1??0?1?1010100?00000??100?010001000000?100??11001000111100010110000100?
1?01101111?1000011001111000?10?001001????
>SAL010_Casearia_sylvestris
??????????????????????????????GTAACAAGGTTTCCGTAGGTGAACCTGCGGAAGGATCATTGTCGAAACC-
-TGCC-TGGCAGAACGACCCGCGAACCAGTTTGACGCA-CGCC-CACCCG--CCACCGGCGAAGAGCCGT--GGGGAGTT
-GCGG--CCCCTCTCCCC-------GGCCCACGAA-CAAAA-CCCCGGCGCGGGACGCGCCAAGGACATGAGGAG--CAC
G-------CCCC-CTTGC-CCCGGGAACGGGGCGCCGCGTCTTC-TTTCGC-CAT---GA--------GCA-ACGACTCT
CGGCAACGGATATCTCGGCTCTCGCATCGATGAAGAACGTAGCGAAATGCGATACTTGGTGTGAATTGCAGAATCCCGTG
AACCATCGAGTCTTTGAACGCAAGTTGCGCCCGCGGCCT-ACT-GGCCTAGGGCACGTCCGCCTGGGTGTCACGCGTCGT
CGCCCC-AGAG-CCTCCCC-----AAGC-CGGATATTGGCCTCCCGCTCGCTC-CGGCTTGCGGTTGGCCC-AAAATCGA
-GTCC-CGGCGACGGTCGCCACGACGAGCGGTGGTTGAGAGA---CCCTCGGACACG--GTCGTGAGCGTGCCTTGTCGC
CC-GTTC-GGATCTC-ACGGACCCTC-GAGCG-CC-G-GTTT---GCGGACGCTCTCGTTTGCGACCCCAGGTCGGGCGG
GACCACCC--GCTGAGTTTAAGCATATCA????????????????????????????????????0?1100000100100
0000000?1000000?1010100?00000??100?010001000000?100??11001000111?11010110000100?
1?0111111100001011001111000?10?001000????
>SAL249_Casearia_sylvestris
??????????????????????????????GTAACAAGGGTTCCGTAGGTGAACCTGCGGAAGGATCATTGTCGAAACC-
-TGCC-TAGCAGAACGACCCGCGAACCAGTTTGACACA-CGCC-CACCCG--CCACCGGCGAAGAGCCGT--GGGGAGTT
-GCGG--CCCCTCTCCCC-------GGCCCACGAA-CAAAA-CCCCGGCGCGGGATGCGCCAAGGACATGAGGAG--CAC
G-------CCCC-CTCGG-CCTGGGAACGGGGCGCTGCGTCTTC-TTTTGC-CAT---GA--------GCA-ACGACTCT
CGGCAACGGATATCTCGGCTCTCGCATCGATGRAGAACGYAGCGAAATGCGATACTTGGTGTGAATTGCAGAATCCCGTG
AACCATCGAGTCTTTGAACGCAAGTTGCGCCCGCGGCCT-ACT-GGCCTAGGGCACGTCCGCCTGGGTGTCACGCGTCGT
CGCCCC-AGAG-CCTCCCC-----AAGC-CGGATATTGGCCTCCCGCATGCTC-CGGCTTGCGGTTGGCCC-AAAATCGA
-GTCC-CGGCGACGGTCGCCACGACGAGCGGTGGTTGAGAGA---CCCTCGGACACG--GTCGTGAGCGTGCCTCGTCGC
CC-GTTC-GGGTCTC-ACGGACCCTC-GAGCG-CC-G-GTTT---GCGGACGCTCTCGTTTGGGACCCCAGGTCGGGCGG
GACCACCC--GCTGAGTTTAAGCATATCAA-TAAGCGGAG?????????????????????????0?1100000100100
0000000?1000000?1010100?00000??100?010001000000?100??11001000111?11010110000100?
1?0111111100001011001111000?10?00100001??
>SAL012_Casearia_bissei
????????????????????????????????????????????????????????????????????????????????
????????????????????????????????????????????????????????????????????????????????
????????????????????????????????????????????????????????????????????????????????
???????????????????????????????????GGCGTCTTC-TTTCGG-TAT---GA--------GCCAACGACTCT
CGGCAACGGATATCTCGGCTCTCGCATCGATGAAGAACGTAGCGAAATGCGATACTTGGTGTGAATTGCAGAATCCCGTG
AACCATCGAGTCTTTGAACGCAAGTTGCGCCCGAGGCCC-ACG-GGCCGAGGGCACGTCCGCCTGGGTGTCACGCGTCGT
CGCCCC-GGAG-CCTCCCC-----AAGC-CGGAAATTGGCCTCCCGCGCGCTC-CCGCTCGCGGTTGGCCC-AAAATCGA
-GTCCCCGGCGACGGTCGCCACGACGAGCGGTGGTTGAGAGA---CCCTCGGACACG--GTCGTGCGCGCGCCTCGTCGC
CC-GTTC-GGATCTC-ATGGACCCTC-GAGCG-CC-G-CATA---GCGGATGCTCTCGTT-GCG????????????????
????????????????????????????????????????????????????????????????????????????????
?????????????????????????????????????????????????????????????111?10010110000100?
1?0111101100001011001111000?10?01????????
>SAL014_Casearia_aculeata
????????????????????????????????AACAAGGTTTCCGTAGGTGAACCTGCGGAAGGATCATTGTCGAAGCCT
CTGCC-CCGCAGAACGACCCGCGAACCAGTTGGATGCA-CGCC-CTCCCG--CCCCTGGCC---GGCCGT--GGGGAGGC
-GCGG--TCCCTCCCCTG-------GGCCAACGAA-CAAAA-CCCCGGCGCCGGACGCGCCAAGGACACTGAGAG--CAC
G-------CCCC-ATCGG-CCCGGGAACGGGACGCCGCGGCTCC-TCTCGC-TGC---TA--------GCGAACGACTCT
CGGCAACGGATATCTCGGCTCTCGCATCGATGAAGAACGTAGCGAAATGCGATACTTGGTGTGAATTGCAGAATCCCGTG
AACCATCGAGTCTTTGAACGCAAGTTGCGCCCGAGGCCTCGC--GGCCGAGGGCACGTCCGCCTGGGTGTCACGCATCGT
CGCCCC-CAAG-CCTCCCC-----GAGC-CGGATGTTGGCCTCCCGCGCGCTC-CCGCTCGCGGTTGGCCC-AAAATCGA
-GTCC-CGGCGGCGGTCGCCACGACGAGCGGTGGTTGAGAGA---CCCTCGGACACG--GTCGTGCGCGTTCCCCGCCGC
CC--TTC-GGATCTC-ACGGACCCTC-GAGCG-CC-G-GTTG--CGCGGACGCTCTCGTTTGCGACCCCAGGTCGGGCGG
GACCACCC--GCTGAGTTTAA????????????????????????????????????????????000100000100100
0000000?10000?1?1010100?00000??100?010001000000?100??11001000111?10001?10000100?
1?011111110000?1110011110001000001???????
>SAL015_Casearia_crassinervis
????????????????????????????TCGTAACAAGGTTTCCGTAGGTGAACCTGCGGAAGGATCATTGTCGAAGCC-
-TGCC-CCGCAGAACGACCCGCGAACTAGTTT----CATCGCA-CGCCC--------GGCC---AGCCGC--GGGGAGGT
TAGGG--TCCCTCCCCTC-------GGCGCACGAA-CAAAA-CCCCGGCGCGGGACGCGCCAAGGACATGAAGAG----C
G-------CCCC-GTCGGCCCCGGGAACGGGGCGCGGCGTCTTC-TTTCGG-TAT---GA--------GCCAACGACTCT
CGGCAACGGATATCTCGGCTCTCGCATCGATGAAGAACGTAGCGAAATGCGATACTTGGTGTGAATTGCAGAATCCCGTG
AACCATCGAGTCTTTGAACGCAAGTTGCGCCCGAGGCCC-ACG-GGCCGAGGGCACGTCCGCCTGGGTGTCACGCGTCGT
CGCCCC-GGAG-CCTCCCC-----AAGC-CGGAAATTGGCCTCCCGCGCGCTC-CCGCTCGCGGTTGGCCC-AAAATCGA
-GTCCCCGGCGACGGTCGCCACGACGAGCGGTGGTTGAGAGA---CCCTCGGACACG--GTCGTGCGCGCGCCTCGTCGC
CC-GTTC-GGATCTC-ATGGACCCTC-GAGCG-CC-G-CATC---GCGGACGCTCTCGTTTGCGACCCCAGGTCGGGCGG
GGCCACCC--GCTGAGTTTAAGCATAT??????????????????????????????????????0?110??10000100
00000?1?????0?1?1000100?00000??100?010001000000???1??11000000111?10010110000100?
1?0111101100001011001111000?10?001000????
>SAL016_Casearia_sylvestris
??????????????????????????????????CAAGGTTTCCGTAGGTGAACCTGCGGAAGGATCATTGTCGAAACC-
-TGCC-TAGCAGAACGACCCGCGAACCAGTTTGACACA-CGCC-CACCCG--CCACCGGCGAAGAGCCGT--GGGGAGTT
-GCGG--CCCCTCTCCCC-------GGCCCACGAA-CAAAA-CCCCGGCGCGGGATGCGCCAAGGACATGAGGAG--CAC
G-------CCCC-CTCGG-CCTGGGAACGGGGCGCTGCGTCTTC-TTTTGC-CAT---GA--------GCA-ACGACTCT
CGGCAACGGATATCTCGGCTCTCGCATCGATGAAGAACGTAGCGAAATGCGATACTTGGTGTGAATTGCAGAATCCCGTG
AACCATCGAGTCTTTGAACGCAAGTTGCGCCCGCGGCCT-ACT-GGCCTAGGGCACGTCCGCCTGGGTGTCACGCGTCGT
CGCCCC-AGAG-CCTCCCC-----AAGC-CGGATATTGGCCTCCCGCACGCTC-CGGCTTGCGGTTGGCCC-AAAATCGA
-GTCC-CGGCGACGGTCGCCACGACGAGCGGTGGTTGAGAGA---CCCTCGGACACG--GTCGTGAGCGTGCCTCGTCGC
CC-GTTC-GGGTCTC-ACGGACCCTC-GAGCG-CC-G-GTTT---GCGGACGCTCTCGTTTGGGACCCCAGGTCGGGCGG
GACCACCC--GCTGAGTTTAAGCATATCAA-TAA???????????????????????????????0?1100000100100
0000000?1000000?1010100?00000??100?010001000000?100??11001000111?11010110000100?
1?0111111100001011001111000?10?00100001??
>SAL017_Casearia_aculeata
?????????????????????????????CGTAACAAGGTTTCCGTAGGTGAACCTGCGGAAGGATCATTGTCGAAGCCT
CTGCC-CCGCAGAACGACCCGCGAACCAGTTGGATGCA-CGCC-CTCCCG--CCCCTGGCC---GGCCGT--GGGGAGGC
-GCGG--TCCCTCCCCTG-------GGCCAACGAA-CAAAA-CCCCGGCGCCGGACGCGCCAAGGACACTGAGAG--CAC
G-------CCCC-ATCGG-CCCGGGAACGGGACGCCGCGGCTCC-TCTCGC-TGC---TA--------GCGAACGACTCT
CGGCAACGGATATCTCGGCTCTCGCATCGATGAAGAACGTAGCGAAATGCGATACTTGGTGTGAATTGCAGAATCCCGTG
AACCATCGAGTCTTTGAACGCAAGTTGCGCCCGAGGCCTCGC--GGCCGAGGGCACGTCCGCCTGGGTGTCACGCATCGT
CGCCCC-CAAG-CCTCCCC-----GAGC-CGGATGTTGGCCTCCCGCGCGCTC-CCGCTCGCGGTTGGCCC-AAAATCGA
-GTCC-CGGCGGCGGTCGCCACGACGAGCGGTGGTTGAGAGA---CCCTCGGACACG--GTCGTGCGCGTTCCCCGCCGC
CC--TTC-GGATCTC-ACGGACCCTC-GAGCG-CC-G-GTTG--CGCGGACGCTCTCGTTTGCGACCCCAGGTCGGGCGG
GACCACCC--GCTGAGTTTAAGCATATC?????????????????????????????????????000100000100100
0000000?10000?1?1010100?00000??100?010001000000?100??11001000111?10001?10000100?
1?011111110000?1110011110001000001000????
>SAL020_Casearia_ophiticola
??????????????????????????????GTAACAAGGTTTCCGTAGGTGAACCTGCGGAAGGATCATTGTCGAAACC-
-TGCC-CCGCAGAACGACCCGCGAACTAGTTT----CATCGCA-CGCCC--------GGCC---AGCCGC--GGGGAGGT
TAGGG--TCCCTCCCCTC-------GGCGCACGAA-CAAAA-CCCCGGCGCGGGACGCGCCAAGGACATGAAGAG----C
G-------CCCC-GTCGGCCCCGGGAACGGGGCGCGGCGTCTTC-TTTCGG-TAT---GA--------GCCAACGACTCT
CGGCAACGGATATCTCGGCTCTCGCATCGATGAAGAACGTAGCGAAATGCGATACTTGGTGTGAATTGCAGAATCCCGTG
AACCATCGAGTCTTTGAACGCAAGTTGCGCCCGAGGCCC-ACG-GGCCGAGGGCACGTCCGCCTGGGTGTCACGCGTCGT
CGCCCC-GGAG-CCTCCCC-----AAGC-CGGAAACTGGCCTCCCGTGCGCTC-CCGCTCGCGGTTGGCCC-AAAATCGA
-GTCCCCGGCGACGGTCGCCACGACGAGCGGTGGTTGAGAGA---CCCTCGGACACG--GTCGTGCGCGCGCCTCGTCGC
CC-GTTC-GGATCTC-ATGGACCCTC-GAGCG-CC-G-CATC---GCGGACGCTCTCGTTTGCGACCCCAGGTCGGGCGG
GGCCACCC--GCTGAGTTTAAGCAT????????????????????????????????????????0?110??10000100
00000?1?????0?1?1000100?00000??100?010001000000???1??11000000111?10010110000100?
1?0111101100001011001111000?10?0010??????
>SAL021_Casearia_nitida
?????????????????????GTAAAAGTCGTAACAAGGTTTCCGTAGGTGAACCTGCGGAAGGATCATTGTCGAAACC-
-TGCC-CCGCAGAACGACCCGCGAACTAGTTT----CATCGCA-CGCCC--------GGCC---AGCCGC--GGGGAGGT
CAGGG--TCCCTCCCCTC-------GGCGCACGAA-CAAAA-CCCCGGCGCGGGACGCGCCAAGGACATGTAGAG----C
G-------CCCC-GTCGGCCCCGGGAACGGGGCGCGGCGTCTTC-TTTCGG-TAT---GA--------GCCAACGACTCT
CGGCAACGGATATCTCGGCTCTCGCATCGATGAAGAACGTAGCGAAATGCGATACTTGGTGTGAATTGCAGAATCCCGTG
AACCATCGAGTCTTTGAACGCAAGTTGCGCCCGAGGCCC-ACG-GGCCGAGGGCACGTCCGCCTGGGTGTCACGCGTCGT
CGCCCC-GGAG-CCTCCCC-----AAGC-CGGAAATTGGCCTCCCGCGCGCCC-CCGCTCGCGGTTGGCCC-AAAATCGA
-GTCCCCGGCGACGGTCGCCACGACGAGCGGTGGTTGAGAGA---CCCTCGGACACG--GTCGTGCGCGCGCCTCGTCGC
CC-GTTC-GGATCTC-ATGGACCCTC-GAGCG-CC-G-CATC---GCGGACGCTCTCGTTTGCGACCCCAGGTCGGGCGG
GGCCACCC--GCTGAGTTTAAGCATATCAA-TAAGCGG???????????????????????????0?110??10000100
00000?1?????0?1?1000100?00000??100?010001000000???1??11000000111?10010110000100?
1?0111101100001011001111000?10?00100001??
>SAL022_Casearia_sylvestris
??????????????????????????????GTAACAAGGTTTCCGTAGGTGAACCTGCGGAAGGATCATTGTCGAAACC-
-TGCC-TAGCAGAACGACCCGCGAACCAGTTTGACACA-CGCC-CACCCG--CCACCGGCGAAGAGCCGT--GGGGAGTT
-GCGG--CCCCTCTCCCC-------GGCCCACGAA-CAAAA-CCCCGGCGCGGGACGCGCCAAGGACATGAGGAG--CAC
G-------CCCC-CTCGG-CCTGGGAACGGGGCGCTGCGTCTTC-TTTTGC-CAT---GA--------GCAAACGACTCT
CGGCAACGGATATCTCGGCTCTCGCATCGATGAAGAACGTAGCGAAATGCGATACTTGGTGTGAATTGCAGAATCCCGTG
AACCATCGAGTCTTTGAACGCAAGTTGCGCCCGCGGCCT-ACT-GGCCTAGGGCACGTCCGCCTGGGTGTCACGCGTCGT
CGCCCC-AGAG-CCTCCCC-----AAGC-CGGATATTGGCCTCCCGCATGCTC-CGGCTTGCGGTTGGCCC-AAAATCGA
-GTCC-CGGCGACGGTCGCCACGACGAGCGGTGGTTGAGAGA---CCCTCGGACACG--GTCGTGAGCGTGCCTCGTCGC
CC-GTTC-GGGTCTC-ACGGACCCTC-GAGCG-CC-G-GTTT---GCGGACGCTCTCGTTTGGGACCCCAGGTCGGGCGG
GACCACCC--GCTGAGTTTAAGCATATC?????????????????????????????????????0?1100000100100
0000000?1000000?1010100?00000??100?010001000000?100??11001000111?10010110000100?
1?0111111100001011001111000?10?001000????
>SAL023_Casearia_mollis
????????????????????????????????????????????????????????????????????TTGTCGAG-CC-
-TGCC-CAGCAGAACGACCCGCGGACCTGTTTGACGCA-CGCC-CC--CG--CCCC-GGCG---AGCCGT--TGGGAGCT
-GCGGCAGCTCT-CCCTC-------GGCTCACGAA-CAAAA-CCCCGGCGCGGGACGCGCCAAGGAAACGGGGAG--CAC
G-------CCCC-CTCGG-CCCGGGAACGGGGCGCCGCGTCTTC-TTTCGC-GAT---GAACAAAAGAGCA-ACGACTCT
CGGCAACGGATATCTCGGCTCTCGCATCGATGAAGAACGTAGCGAAATGCGATACTTGGTGTGAATTGCAGAATCCCGTG
AACCATCGAGTCTTTGAACGCAAGTTGCGCCCGAGGCCT-ACT-GGCCGAGGGCACGTCCGCCTGGGTGTCACGCATCGT
CGCCCCCA-------CCCC-----AAGC-CGGAGTTTGGCCTCCCGCGCGCTC-CCGCTCGCGGTTGGCCC-AAAATCGA
-GTCC-CGGCGGCGGTCGCCACGACGAGCGGTGGTTGAGAGA---CCCTCGGACGCG--GTCGTGCGCGCGCCCAGTCGC
CA-GTTC-GGGCCTC--AGGACCCTC-GAGCG-CC-G-GTTT---GCGGACGCTCTCGTTTGCGACCCCAGGTCGGGCGG
GACCACCC--GCTGAGTTTAAGCA?????????????????????????????????????????1?1100000100100
00?1000?10010?1?1010000010000??100?010001000000?100??110010001110010101001????0?
1?011111110000101?101111000?10?0010??????
>SAL247_Casearia_mollis
???????????????????????????????TAACAAGGTTTCCGTAGGTGAACCTGCGGAAGGATCATTGTCGAAGCC-
-TGCC-CAGCAGAACGACCCGCGGACCTGTTTGACGCA-CGCC-CC--CG--CCCC-GGCG---AGCCGT--TGGGAGCT
-GCGGCAGCTCT-CCCTC-------GGCTCACGAA-CAAAA-CCCCGGCGCGGGACGCGCCAAGGAAACGGGGAG--CAC
G-------CCCC-CTCGG-CCCGGGAACGGGGCGCCGCGTCTTC-TTTCGC-GAT---GAACAAAAGAGCA-ACGACTCT
CGGCAACGGATATCTCGGCTCTCGCATCGATGAAGAACGTAGCGAAATGCGATACTTGGTGTGAATTGCAGAATCCCGTG
AACCATCGAGTCTTTGAACGCAAGTTGCGCCCGAGGCCT-ACT-GGCCGAGGGCACGTCCGCCTGGGTGTCACGCATCGT
CGCCCCCA-------CCCC-----AAGC-CGGAGTTTGGCCTCCCGCGCGCTC-CCGCTCGCGGTTGGCCC-AAAATCGA
-GTCC-CGGCGGCGGTCGCCACGACGAGCGGTGGTTGAGAGA---CCCTCGGACGCG--GTCGTGCGCGCGCCCAGTCGC
CA-GTTC-GGGCCTC--AGGACCCTC-GAGCG-CC-G-GTTT---GCGGACGCTCTCGTTTGCGACCCCAGGTCGGGCGG
GACCACCC--GCTGAGTTTAAGCATAT??????????????????????????????????????0?1100000100100
00?1000?10010?1?1010000010000??100?010001000000?100??110010001110010101001????0?
1?011111110000101?101111000?10?001000????
>SAL013_Casearia_mollis
????????????????????????????????????????????????????????????????????????????????
???????????????????????????????????????????????????????????????????????????GAGCT
-GCGGCAGCTCT-CCCTC-------GGCTCACGAA-CAAAA-CCCCGGCGCGGGACGCGCCAAGGAAACGGGGAG--CAC
G-------CCCC-CTCGG-CCCGGGAACGGGGCGCCGCGTCTTC-TTTCGC-GAT---GAACAAAAGAGCA-ACGACTCT
CGGCAACGGATATCTCGGCTCTCGCATCGATGAAGAACGTAGCGAAATGCGATACTTGGTGTGAATTGCAGAATCCCGTG
AACCATCGAGTCTTTGAACGCAAGTTGCGCCCGAGGCCT-ACT-GGCCGAGGGCACGTCCGCCTGGGTGTCACGCATCGT
CGCCCCCA-------CCCC-----AAGC-CGGAGTTTGGCCTCCCGCGCGCTC-CCGCTCGCGGTTGGCCC-AAAATCGA
-GTCC-CGGCGGCGGTCGCCACGACGAGCGGTGGTTGAGAGA---CCCTCGGACGCG--GTCGTGCGCGCGCCCAGTCGC
CA-GTTC-GGGCCTC--AGGACCCTC-GAGCG-CC-G-GTTT---GCGGACGCTCTCGTT-GCGG???????????????
????????????????????????????????????????????????????????????????????????????????
?????????????????010000010000??100?010001000000?100??110010001110010101001????0?
1?011111110000101?101111000?10?01????????
>SAL024_Casearia_arborea
?????????????????????????????CGTAACAAGGTTTCCGTAGGTGAACCTGCGGAAGGATCATTGTCGAAACC-
-TGCC-CAGCAGAACGACCCGCGAACCAGTTCGACGCA-CGCC-----CG-CGCCCCGGCG---AGCCGC--GGGGAGGT
-GCGG--CCCCTCCCCTC-------GGCTCACGAA-CAAAA-CCCCGGCGCGGGACGCGCCAAGGAAACG-AGAG--CAC
G-------CACC-GTCGG-CCCGGGAACGGGGCGCCGCGTCTTC-TTTCGC-TAT---TA-----CGAGCAAACGACTCT
CGGCAACGGATATCTCGGCTCTCGCATCGATGAAGAACGTAGCGAAATGCGATACTTGGTGTGAATTGCAGAATCCCGTG
AACCATCGAGTCTTTGAACGCAAGTTGCGCCCGAGGCCT-ACT-GGCCGAGGGCACGTCCGCCTGGGTGTCACGCATCGT
CGCTCC-AAAG-CCTCCCC-----GAGC-CGGATGTTGGCCTCCCGCGCGCTC-CCGCCCGCGGTTGGCCCAAAAATCGA
-GTCC-CGGCGGCGGTCGCCACGACGAGCGGTGGTTGAGAGA---CCCTCGGACACG--GTCGTGCGCGCGCC-----GC
CCCGTTC-GGATCTC-ACGGACCCTC-GAGCG-CC-G-GTTC---CCGGACGCTCTCGGCTGCGACCCCAGGTCGGGCGG
GACCACCC--GCTGAGTTTAAGCATATCA--TA????????????????????????????????0?1100000100??1
????000100000?1?1010100?00000??100?010001000100?100??11001000111100010110000100?
1?01101111?1000011001111000?10?0010001???
>SAL026_Casearia_moaensis
????????????????????????????????????????????????????????????????????????????????
????????????????????????????????????????????????????????????????????????????????
???????????????????????????CGCACGAA-CAAAA-CCCCGGCGCGGGACGCGCCAAGGACATGAAGAG----C
G-------CCCC-GTCGGCCCCGGGAACGGGGCGCGGCGTCTTC-TTTCGG-TAT---GA--------GCCAACGACTCT
CGGCAACGGATATCTCGGCTCTCGCATCGATGAAGAACGTAGCGAAATGCGATACTTGGTGTGAATTGCAGAATCCCGTG
AACCATCGAGTCTTTGAACGCAAGTTGCGCCCGAGGCCC-ACG-GGCCGAGGGCACGTCCGCCTGGGTGTCACGCGTCGT
CGCCCC-GGAG-CCTCCCC-----AAGC-CGGAAATTGGCCTCCCGCGCGCTC-CCGCTCGCGGTTGGCCC-AAAATCGA
-GTCCCCGGCGACGGTCGCCACGACGAGCGGTGGTTGAGAGA---CCCTCGGACACG--GTCGTGCGCGCGCCTCGTCGC
CC-GTTC-GGATCTC-ATGGACCCTC-GAGCG-CC-G-CATC---GCGGACGCTCTCGTT????????????????????
????????????????????????????????????????????????????????????????????????????????
???????????????????????????????????010001000000???1??11000000111?10010110000100?
1?0111101100001011001111000?10?0?????????
>SAL027_Casearia_comocladifolia
????????????????????????????????????????????????????????????????????????????????
????????????????????????????????????????????CGCCC--------GGCC---AGCCGC--GGGGAGGT
TGGGG--TCCCTCCCCTC-------GGCGCACGAA-CAAAA-CCCCGGCGCGGGACGCGCCAAGGACATGAAGAG----C
G-------CCCC-GTCGGCCCCGGGAACGGGGCGCGGCGTCTTC-TTTCGG-TAT---GA--------GCCAACGACTCT
CGGCAACGGATATCTCGGCTCTCGCATCGATGAAGAACGTAGCGAAATGCGATACTTGGTGTGAATTGCAGAATCCCGTG
AACCATCGAGTCTTTGAACGCAAGTTGCGCCCGAGGCCC-ACG-GGCCGAGGGCACGTCCGCCTGGGTGTCACGCCTCGT
CGCCCC-GGAG-CCTCCCC-----AAGC-CGGAAATTGGCCTCCCGCGCGCTC-CCGCTCGCGGTTGGCCC-AAAATCGA
-GTCCCCGGCGACGGTCGCCACGACGAGCGGTGGTTGAGAGA---CCCTCGGACACG--GTCGTGCGCGCGCCTCGTCGC
CC-GTTC-GGATCTC-ATGGACCCTC-GAGCG-CC-G-CATC---GCGGACGCTCTCGTTTGCGACCCCAGGTCGGGCGG
GGCCACCC--GCTGAGTTTAAGCATATC????????????????????????????????????????????????????
00000?1?????0?1?1000100?00000??100?010001000000???1??11000000111?10010110000100?
1?0111101100001011001111000?10?001000????
>SAL028_Casearia_comocladifolia
????????????????????????????????????????????????????????????????????TTGTCGAAACC-
-TGCC-CCGCAGAACGACCCGCGAACTAGTTT----CATCGCA-CGCCC--------GGCC---AGCCGC--GGGGAGGT
TGGGG--TCCCTCCCCTC-------GGCCCACGAA-CAAAA-CCCCGGCGCGGGACGCGCCAAGGACATGAAGAG----C
G-------CCCC-GTCGGCCCCGGGAACGGGGCGCGGCGTCTTC-TTTCGA-TAT---GA--------GCCAACGACTCT
CGGCAACGGATATCTCGGCTCTCGCATCGATGAAGAACGTAGCGAAATGCGATACTTGGTGTGAATTGCAGAATCCCGTG
AACCATCGAGTCTTTGAACGCAAGTTGCGCCCGAGGCCC-ACG-GGCCGAGGGCACGTCCGCCTGGGTGTCACGCCTCGT
CGCCCC-GGAG-CCTCCCC-----AAGC-CGGAAATTGGCCTCCCGCGCGCTC-CCGATCGCGGTTGGCCC-AAAATCGA
-GTCCCCGGCGACGGTCGCCACGACGAGCGGTGGTTGAGAGA---CCCTCGGACACG--GTCGTGCGCGCGCCTCGTCGC
CC-GTTC-GGATCTC-ATGGACCCTC-GAGCG-CC-G-CATC---GCGGACGCTCTCGTTTGCGACCCCAGGTCGGGCGG
GGCCACCC--GCTGAGTTT??????????????????????????????????????????????0?110??10000100
00000?1?????0?1?1000100?00000??100?010001000000???1??11000000111?10010110000100?
1?0111101100001011001111000?10?001???????
>SAL029_Casearia_aculeata
????????????????????????????????????????????????????????????????????????????????
????????GCAGAACGACCCGCGAACCAGTTCGATGCA-CGCC-CTCCCG--CCCCTGGCC---GGCCGT--GGGGAGGC
-GCGG--TCCCTCCCCTG-------GGCCGACGAA-CAAAA-CCCCGGCGCCGGACGCGCCAAGGACAMGGAGAG--YAC
G-------CCCC-ATCGG-CCCGGGAACGGGACGCCGCGGCTCC-TCTCGC-TGC---GA--------GCGAACGACTCT
CGGCAACGGATATCTCGGCTCTCGCATCGATGAAGAACGTAGCGAAATGCGATACTTGGTGTGAATTGCAGAATCCCGTG
AACCATCGAGTCTTTGAACGCAAGTTGCGCCCGAGGCCTCGC--GGCCGAGGGCACGTCCGCCTGGGTGTCACGCATCGT
CGCCCC-CAAG-CCTCCCC-----GAGCGCGGATGTTGGCCTCCCGCGCGCTC-CCGCTCGCGGTTGGCCC-AAAATCGA
-GTCC-CGGCGACGGTCGCCACGACGAGCGGTGGTTGAGAGA---CCCTCGGACAYG--GTCGTGCGCGTGCCTCGTCGC
CC--TTC-GGATCTC-ACGGACCCTC-GAGCG-CC-G-GTTG--TGCGGACGCTCTCGTTTGCGACCCCAGGTCGGGCGG
GACCACCC--GCTGAGTTTAAGCATATCAA-TAAGCGGAGGA-CCTGTGTG???????????????????0000100100
0000000?10000?1?1010100?00000??100?010001000000?100??11001000111?10001?10000100?
1?001111110000?11100111100010000010000101
>SAL030_Casearia_aculeata
??????????????AGTGGAAGTAAAAGTCGTAACAAGGTTTCCGTAGGTGCACCTGCGGAAGGATCATTGTCGAAGCCT
CTGCC-CCGCAGAACGACCCGCGAACCAGTTCGATGCA-CGCC-CTCCTG--CCCCTGGCC---GGCCCT--GGGGAGGC
-GCGC--TCCCTCCCCCG-------GGCCAACGAA-CAAAA-CCCCGGCGCCGGACGCGCCAAGGACACGGAGAG--CAC
G-------CCCC-ATCGG-CCCGGGAACGGGACGCCGCGGCTCC-TCTCGC-TGC---GA--------GCGAACGACTCT
CGGCAACGGATATCTCGGCTCTCGCATCGATGAAGAACGTAGCGAAATGCGATACTTGGTGTGAATTGCAGAATCCCGTG
AACCATCGAGTCTTTGAACGCAAGTTGCGCCCGAGGCCTCGC--GGCCGAGGGCACGTCCGCCTGGGTGTCACGCATCGT
CGCCCC-CAAG-CCTCCCC-----GAGCGCGGACGTTGGCCTCCCGCGCGCTC-CCGCTCGCGGTTGGCCC-AAAATCGA
-GTCC-CGGCGGCGGTCGCCACGACGAGCGGTGGTTGAGAGA---CCCTCGGACATG--GTCGTGCGCGCGCCCCGTCGC
CC--TTC-GGATCTC-ACGGACCCTC-GAGCG-CC-G-GTTG--TGCGGACGCTCTCGTTTGCGACCCCAGGTCGGGCGG
GACTACCC--GCTGAGTTTAAGCATATCAA-TAAGCGGAGGA-CCTGTGTGAAATG?????????000100000100100
0000000?10000?1?1010100?00000??100?010001000000?100??11001000111?10001?10000100?
1?001111110000?11100111100010000010000101
>SAL032_Casearia_arborea
??????????CGCCAGTGGAAGTAAAAGTCGTAACAAGGTTTCCGTAGGTGAACCTGCGGAAGGATCATTGTCGAAACC-
-TGCC-CAGCAGAACGACCCGCGAACCAGTTCGACGCA-CGCC-C-CTCC-------GGCG---AGCCGC--GGGGAGGT
-GCGG--CCCCTCCCCTC-------GGCTCACGAA-CAAAA-CCCCGGCGCGGGACGCGCCAAGGAAACGAAGAG--CAC
G-------CACC-GTCGG-CCCGGGAACGGGGCGCCGCGTCTTC-TTTCGC-TATTACGA--------GCAAACGACTCT
CGGCAACGGATATCTCGGCTCTCGCATCGATGAAGAACGTAGCGAAATGCGATACTTGGTGTGAATTGCAGAATCCCGTG
AACCATCGAGTCTTTGAACGCAAGTTGCGCCCGAGGCCT-ACT-GGCCGAGGGCACGTCCGCCTGGGTGTCACGCATCGT
CGCTCC-AAAG-CCTCCCC-----GAGC-CGGATGTTGGCCTCCCGCGCGCTC-CCGCCCGCGGTTGGCCCAAAAATCGA
-GTCC-CGGCGGCGGTCGCCACGACGAGCGGTGGTTGAGAGA---CCCTCGGACACG--GTCGTGCGCGCGCC-----GC
CCCGTTC-GGATCTC-ACGGACCCTC-GAGCG-CC-G-GTT---CCCGGACGCTCTCGGCTGCGACCCCAGGTCGGGCGG
GACTACCC?????????????????????????????????????????????????????????0?1100000100100
0100000??1??0?1?1010100?00000??100?010001000000?100??11001000110?10010110000100?
1?01101111?1000011001111010?00000????????
>SAL033_Casearia_arborea
?TAAAACGACGGCCAGTGGAAGTAAAAGTCGTAACAAGGTTTCCGTAGGTGAACCTGCGGAAGGATCATTGTCGARACC-
-TGCC-CAGCAGAACGACCCGCGAACCAGTTCGACGCA-CGCC--CCTCC-------GGCG---AGCCGC--GGGGAGGT
-GCGG--CCCCTCCCCTC-------GGCTCACGAA-CAAAA-CCCCGGCGCGGGACGCGCCAAGGAAACGAAGAGCGCAC
G-------CACC-GTCGG-CCCGGGAACGGGGCGCCGCGTCTTC-TTTCGC-CATTACGA--------GCAAACGACTCT
CGGCAACGGATATCTCGGCTCTCGCATCGATGAAGAACGTAGCGAAATGCGATACTTGGTGTGAATTGCAGAATCCCGTG
AACCATCGAGTCTTTGAACGCAAGTTGCGCCCGAGGCCT-ACT-GGCCGAGGGCACGTCCGCCTGGGTGTCACGCATCGT
CGCTCC-AAAG-CCTCCCC-----GAGC-CGGATGTTGGCCTCCCGCGCGCTC-CCGCCCGCGGTTGGCCCAAAAATCGA
-GTCC-CGGCGGCGGTCGCCACGACGAGCGGTGGTTGAGAGA---CCCTCGGACACG--GTCGTGCGCGCGCC-----CC
CCCGTTC-GGATCTC-ACGGACCCTC-GAGCG-CC-G--TTT--CGCGGACGCTCTCGGCTGCGACCCCAGGTCGGGCGG
GACTACCC--GCTGAGTTTAAGCATATCAA-TAAGCGG???????????????????????????0?1100000100?10
?000000??1??0?1?1010100?00000??100?0100010000000000??11001000110?10010110000100?
1?01101111?100001100111?100100000100001??
>SAL053_Casearia_manausensis
??????????????????????????????GTAACAAGGGTTCCGTAGGTGAACCTGCGGAAGGATCATTGTCGAAACC-
-TGCC-CAGCAGAACGACCCGCGAACCAGTTCGACGCA-CGCC--CCTCC-------GGCG---AGCCGC--GGGGAGGT
-GCGG--CCCCTCCCCTC-------GGCTCACGAA-CAAAA-CCCCGGCGCGGGACGCGCCAAGGAAACGAAGAG--CAC
G-------CGCC-GTCGG-CCCGGGAACGGGGCGCCGCGTCTTC-TTTCGC-TATTACGA--------GCAAACGACTCT
CGGCAACGGATATCTCGGCTCTCGCATCGATGAAGAACGYAGCGAAATGCGATACTTGGTGTGAATTGCAGAATCCCGTG
AACCATCGAGTCTTTGAACGCAAGTTGCGCCCGAGGCCT-ACT-GGCCGAGGGCACGTCCGCCTGGGTGTCACGCATCGT
CGCTCC-AAAG-CCTCCCC-----AAGCGCGGATATTGGCCTCCCGCGCGCTC-CCGCCCGCGGTTGGCCCAAAAATCGA
-GTCC-CGGCGGCGGTCGCCACGACRAGCGGTGGTTGAGAGA---CCCTCGGACACG--GTCGTGCGCGCGCC-----CC
CCCGTTC-GGATCTC-ACGGACCCTC-GAGCG-CC-G-GTTT--CGCGGACGCTCTCGGCTGCGA???????????????
?????????????????????????????????????????????????????????????????0?1100000100?10
?000000??1??0?1?1010100?00000??100?010001000000?100??11001000110?10010110000100?
1?00101111?1000011001111000100000????????
>SAL034_Casearia_arguta
GTAAAACGACGGCCAGTGGAAGTAAAAGTCGTAACAAGGTTTCCGTAGGTGAACCTGCGGAAGGATCATTGTCGAAGCC-
-TGCC-CAGCAGAACGACCCGCGGACCTGTTTGACGCA-CGCC-CTCCC--------GGCG---AGCCGT--TGGGAGCT
-GCGGCAGCTCTC-CCTC-------GGCTCACGAA-CAAAA-CCCCGGCGCGGGACGCGCCAAGGAAACGGGGAG--CAC
G-------CCCC-CTCGG-CCCGGGAACGGGGCGCCGCGTCTTC-TTTCGC-GAT---GAACAAAAGAGCA-ACGACTCT
CGGCAACGGATATCTCGGCTCTCGCATCGATGAAGAACGCAGCGAAATGCGATACTTGGTGTGAATTGCAGAATCCCGTG
AACCATCGAGTCTTTGAACGCAAGTTGCGCCCGAGGCCT-ACT-GGCCGAGGGCACGTCCGCCTGGGCGTCACGCATCGT
CGCCCCCA-------CCCC-----AAGC-CGGAGTTTGGCCTCCCGCGCGCTC-CCGCTCGCGGTTGGCCC-AAAATCGA
-GTCC-CGGCGGCGGTCGCCACGACGAGCGGTGGTTGAGAGA---CCCTCGGACGCG--GTCGTGCGCGCGCCCAGTCGC
CA-GTTC-GGGCCTC--AGGACCCTC-GAGCG-CC-G-GTTT---GCGGACGCTCTCGTTTGCGACCCCAGGTCGGGCGG
GACCACCC--GCTGAGTTTAAGCATATCAAATAA???????????????????????????????0?1100000100100
00000?1?????0?1?1010000000010??100?010001000000?100??110010001110010101001????0?
1?011111110000101?101111000?10?00100000??
>SAL036_Casearia_combaymensis
???????????????????????????????????AAGGTTTCCGTAGGTGAACCTGCGGAAGGATCATTGTCGAAGCC-
-TGCC-TAGCAGAACGACCCGCGGACTTGTTCAACACA-CGCC-CCCTT--------GGCG---AGCCAT--GGGGAGTT
-GCGGCAGCTCTCTTCTC-------GGCTCACGAA-CAAAA-CCCCGGCGCGGGATGCGCCAAGGAAATGAGGAG--CAC
G-------GCCC-CTCGA-CTCGGG-------CGCTGCGTCTTC-TCTCGC-AAT---GA--------GCAAACGACTCT
CGGCAACGGATATCTCGGCTCTCGCATCGATGAAGAACGTAGCGAAATGCGATACTTGGTGTGAATTGCAGAATCCCGTG
AACCATCGAGTCTTTGAACGCAAGTTGCGCCCGAGGCCK-ATT-GGTCGAGGGCACGTCCGCCTGGGTGTCACGCATCGT
CGCCCC-A-------CCCC-----AAGC-CGGAAGCTGGCCTCCCGTGTGCTC-CCGCTCGCGGTTGGCCT-AAAATCGA
-GTCC-CGGCGGCGGTCGCCACGACGAGGGGTGGTTGAGAGA---CCCTCGGACACG--GTCGTGCGCGCGCCTCGTCGC
CA-GTTC-GCGGCTC--AGGACCCTC-GAGCG-CC-G-GTTT---GTGGACGCTCTCGTTTGCGACCCCAGGTCGGGCGG
GACCACCC--GCTGAGTTTAA????????????????????????????????????????????0?1100000100100
00000?1?????0?1?1010000000000??100?010001000000?100??1100101?111?100101101????0?
1?011111110000101?101111000?10?001???????
>SAL054_Casearia_mariquitensis
????????????????????????????TCGTAACAAGGTTTCCGTAGGTGAACCTGCGGAAGGATCATTGTCGAAGCC-
-TGCC-CAGCAGAACGACCCGCGGACCTGTTTGACGCA-CGCC-CT--CG--CCCC-GGCG---AGCCGT--TGGGAGCT
-GCGGCAGCTCT-CCCTC-------GGCTCACGAA-CAAAA-CCCCGGCGCGGGACGCGCCAAGGAAACGGGGAG--CAC
G-------CCCC-CTCGG-CCCGGGAACGGGGCGCCGCGTCTTC-TTTCGC-GAT---GAACAAAAGAGCA-ACGACTCT
CGGCAACGGATATCTCGGCTCTCGCATCGATGAAGAACGTAGCGAAATGCGATACTTGGTGTGAATTGCAGAATCCCGTG
AACCATCGAGTCTTTGAACGCAAGTTGCGCCCGAGGCCT-ACT-GGCCGAGGGCACGTCCGCCTGGGTGTCACGCATCGT
CGCCCCCA-------CCCC-----AAGC-CGGAGTTTGGCCTCCCGCGCGCTC-CCGCTCGCGGTTGGCCC-AAAATCGA
-GTCC-CGGCGGCGGTCGCCACGACGAGCGGTGGTTGAGAGA---CCCTCGGACGCG--GTCGTGCGCGCGCCCAGTCGC
CA-GTTC-GGGCCTC--AGGACCCTC-GAGCG-CC-G-GTTT---GCGGACGCTCTCGTTTGCGACCCCAGGTCGGGYGG
GACCACCC--GCTGAGTTTAAGCATATCAA???????????????????????????????????0?1100000100100
00?1000?10010?1?1010000010000??100?010001000000?100??110010001110010101001????0?
1?011111110000101?101111000?10?001000????
>SAL057_Casearia_corymbosa
????????????????????????????????????????????????????????????????????????????????
???CC-CCGCAGAACGACCCGCGAACCAGTTTATCGCA-GGCC-CGCCA--------GCCC--CGCCCGT--GGGGAGGC
-AGGG--TCCCTCCCCTC-------GGCGCACGAA-CAAAA-CCCCGGCGCGGGACGCGCCAAGGACATGAAGAG--CGC
G-------CCCC-GTCGGCCCCGGGAACGGGGCGCGGCGTCTTC-TTTCGG-TAT---GA--------GCCAATGACTCT
CGGCAACGGATATCTCGGCTCTCGCATCGATGAAGAACGYAGCGAAATGCGATACTTGGTGTGAATTGCAGAATCCCGTG
AACCATCGAGTCTTTGAACGCAAGTTGCGCCCGAGGCCC-ACG-GGCCGAGGGCACGTCCGCCTGGGTGTCACGCATCGT
CGCCCC-GGAG-CCWCCCC-----AAGC-CGGAAATTGGCCTCCCGCGCGCTC-CCGCTCGCGGCTGGCCC-AAAATCGA
AGTCC-CGGCGACGGTCGCCACGACGAGCGGTGGTTGGGAGA---CCCTCGGACACACGGTCGTGCGCGCGCCCCGTCGC
CC-GTTT-GGATCTC-ACGGACCCTC-GAGCG-CC-G-GTTT---TCGGACGCTCTCGTTTGCGACCCCAGGTCGGGCGG
GG??????????????????????????????????????????????????????????????????100000100100
00000?1?????010?1010100?00000??100?010001000000?100??11000000111?10010110000100?
1?0111011000001011001111000?10?00????????
>SAL058_Casearia_obliqua
??????????????????????????????GTAACAAGGTTTCCGTAGGTGAACCTGCGGAAGGATCATTGTCGAAGCC-
-TGCCCCAGCAGAACGACCCGCGAACGAGTCCGACCCA-CGCC-CACCCG--GCCCCGGCG---AGCCGC--GGGGAGGC
-GAGG--CCCCTCTCCCC---GGCCGGCTCACGAAACAAA-CCCCCGGCGCCGGGCGCGCCAAGGACATGAGGAG--CAC
G-------CACC-GTCGG-CCCGGGAACGGGGCGCCGCGCCTTC-TCTCGC-YAC---GA--------GCAAACGACTCT
CGGCAACGGATATCTCGGCTCTCGCATCGATGAAGAACGTAGCGAAATGCGATACTTGGTGTGAATTGCAGAATCCCGTG
AACCATCGAGTCTTTGAACGCAAGTTGCGCCCGAGGCCT-ACT-GGCCGAGGGCACGTCCGCCTGGGTGTCACGCATCGT
CGCTCC-GAGAGCCCCCCC-----GAGC-CGGATATTGGCCTCCCGCGCGCTC-CCGCACGCGGTTGGCCC-AAAACGGA
-GTCC-CGGCGGCGGTCGCCACGACGAGCGGTGGTTGAGAGA---CCCTCGGACACG--GTCGTGCGCGCGCCCCGTC--
--------GGACCTC-GCGGACCCTC-GAGCG-CC-GGTTCT---GCGGACGCTCTCGACCGCGACCCCAGGTCGGGCGG
GACCACCC--GCTGAGTTTAAGCATATCAA-TAAGCGGAGGA-CCTGTGTGAAATTGTTATCCGC0?1000000100100
0000000?10000?1?1010100?00000100000000100000000?100??11001000111?10010110000000?
1?011111110001???1001110000?10?0010000101
>SAL071_Casearia_ulmifolia
??????????????????????????????GTAACAAGGGTTCCGTAGGTGAACCTGCGGAAGGATCATTGTCGAAGCC-
-TGCC-CCGCAGAACGACCCGCGAACTGGTTCGACGAA-CGCC-----C--------GGCG---AGCCGC--GGGGAGGC
-GAGGGCCCTCTC---------CGCGGCTCACGAA-CAAAAACCCCGGCGCCGGACGCGCCAAGGACATGAG-----CAC
G-------CACC-GTCGG-CCCGGGAACGGGGCGCCGCGTCTTC-TTTCGC-TGT---AA--------GCAAACGACTCT
CGGCAACGGATATCTCGGCTCTCGCATCGATGAAGAACGTAGCGAAATGCGATACTTGGTGTGAA???????????????
????????????????????????????????????????????????????????????????????????????????
???????AAGTGCTCTTCC--TCCAAGA-CGGATATAGGCCTCCCGCGCGCTC-GCGCTCGCGGCTGGCCC-AAAAACGW
-GTCC-CGGCGGCGGTCGCCACGACGAGCGGTGGTTGAGAGA---CCCTCGGACACG--GTCGTGCGCGGGCCCC-----
----TTC-GGATCTC-ACGGACCCTC-GAGCG-CC-G-TTCT---GCGGACGCTCTCGTTTGCGACCCCAGGTCGGGCGG
GACCACCC--GCTGTGTTTAAGCATATCAA-TAAGCGGWGGA-CCT???????????????????0?1100000100??1
????0?1?????0?1?10100000000?1?00000010000000001??00??11001000111?10?????00000001
00011111110010??11001111000?10?0010000101
>SAL072_Casearia_zizyphoides
?????????????????????GTAAAAGTCGTAACAAGGTTTCCGTAGGTGAACCTGCGGAAGGATCATTGTCGAAACC-
-TGCC-TAGCAGAACGACCCGCGAACCAGTTTGACGCA-CGCC-CACCCG--CCACCGGCGAAGAGCCGC--GGGGAGTT
-GCGG--CCCCTCTCCCC-------GGCCCACGAA-CAAAA-CCCCGGCGCGGGACGCGCCAAGGACATGAGGAG--CAC
G-------CCCC-CTTGG-CCCGGGAACGGGGCGCCGCGTCTTC-TTTCGC-CAT---GA--------GCA-ACGACTCT
CGGCAACGGATATCTCGGCTCTCGCATCGATGAAGAACGTAGCGAAATGCGATACTTGGTGTGAATTGCAGAATCCCGTG
AACCATCGAGTCTTTGAACGCAAGTTGCGCCCGCGGCCT-ACT-GGCCTAGGGCACGTCCGCCTGGGTGTCACGCGTCGT
CGCCCC-AGAG-CCTCCCC-----AAGCGCGGATATTGGCCTCCCGCGCGCTC-CGGCTTGCGGTTGGCCC-AAAATCGA
-GTCC-CGGCGACGGTCGCCACGACGAGCGGTGGTTGAGAGA---CCCTCGGACACG--GTCGTGAGCGTGCCTCGTCGC
CC-GTTC-GGATCTC-ACGGACCCTC-GAGCG-CC-G-GTTT---GCGGACGCTCTCGTTTGCGACCCCAGGTCGGGCGG
GACCACCC--GCTGAGTTTAAGCATATCAA-TAAGCGGAGGA-CCTGTGTG??????????????0?1100000100100
0000000?1000000?1010100?00000??100?010001000000?100??11001000111?11010110000100?
1?0011111100001011001111000?10?0010000101
>SAL086_Casearia_aculeata
??????????????????????????????GTAACAAGGTTTCTGTAGGTGAACTTGCGGAAGGATCATTGTCGAAGCTT
CTGCC-CCGCAGAACGACCCGCGAACCAGTTGGATGCA-CGCC-CTCCCG-CCCCTCGGCC---GGCCGT--GGGGAGGC
-GCGG--TCCCTCCCCTG-------GGCCGACGAA-CAAAA-CCCCGGCGCCGGACGCGCCAAGGACACGGAGAG--CAC
G-------CCCC-ATCGG-CCCGGGAACGGGACGCCGCGGCTCC-TCTCGC-CGC---GA--------GCGAACGACTCT
CGGCAACGGATATCTCGGCTCTCGCATCGATGAAGAACGTAGCGAAATGCGATACTTGGTGTGAATTGCAGAATCCCGTG
AACCATCGAGTCTTTGAACGCAAGTTGCGCCCGAGGCCTCGC--GGCCGAGGGCACGTCCGCCTGGGTGTCACGCATCGT
CGCCCC-CAAG-CCTCCCC-----GAGCGCGGATGTTGGCCTCCCGCGCGCTC-CCGCTCGCGGTTGGCCC-AAAATCGA
-GTCC-CGGCGGCGGTCGCCACGACGAGCGGTGGTTGAGAGA---CCCTCGGACACG--GTCGTGCGCGTTCCCCGCCGC
CC--TTC-GGATCTC-ACGGACCCTC-GAGCG-CC-G-GTTG--CGCGGACGCTCTCGTTTGCGACCCCAGGTCGGGCGG
GACCACCC--GCTGAGTTTAA-CATATCAT???????????????????????????????????000100000100100
0000000100000?1?1010100?00000??100?010001000000?100??11001000111?10001?10000100?
1?001111110000?1110011110001000001100????
>SAL095_Casearia_sylvestris
????????????????????????????????????????????????????????????????????????????????
??????TAGCAGAACGACCCGCGAACCAGTTTGACACA-CGCC-CACCCG--CCACCGGCGAAGAGCCGT--GGGGAGTT
-GCGG--CCCCTCTCCCC-------GGCCCACGAA-CAAAA-CCCCGGCGCGGGATGCGCCAAGGACATGAGGAG--CAC
G-------CCCC-CTCGG-CCTGGGAACGGGGCGCTGCGTCTTC-TTTTGC-CAT---GA--------GCA-ACGACTCT
CGGCAACGGATATCTCGGCTCTCGCATCGATGAAGAACGTAGCGAAATGCGATACTTGGTGTGAATTGCAGAATCCCGTG
AACCATCGAGTCTTTGAACGCAAGTTGCGCCCGCGGCCT-ACT-GGCCTAGGGCACGTCCGCCTGGGTGTCACGCGTCGT
CGCCCC-AGAG-CCTCCCC-----AAGC-CGGATATTGGCCTCCCGCATGCTC-CGGCTTGCGGTTGGCCC-AAAATCGA
-GTCC-CGGCGACGGTCGCCACGACGAGCGGTGGTTGAGAGA---CCCTCGGACACG--GTCGTGAGCGTGCCTCGTCGC
CC-GTTC-GGGTCTC-ACGGACCCTC-GAGCG-CC-G-GTTT---GCGGACGCTCTCG??????????????????????
??????????????????????????????????????????????????????????????????????0000100100
0000000?1000000?1010100?00000??100?010001000000?100??11001000111?11010110000100?
1?0111111100001011001111000?10???????????
>SAL097_Casearia_sylvestris
??????????????????????????????????CAAGGTTTCCGTAGGTGAACCTGCGGAAGGATCATTGTCGAAACC-
-TGCC-TAGCAGAACGACCCGCGAACCAGTTTGACACA-CGCC-CACCCG--CCACCGGCGAAGAGCCGT--GGGGAGTT
-GCGG--CCCCTCTCCCC-------GGCCCACGAA-CAAAA-CCCCGGCGCGGGATGCGCCAAGGACATGAGGAG--CAC
G-------CCCC-CTCGG-CCTGGGAACGGGGCGCTGCGTCTTC-TTTTGC-CAT---GA--------GCA-ACGACTCT
CGGCAACGGATATCTCGGCTCTCGCATCGATGAAGAACGTAGCGAAATGCGATACTTGGTGTGAATTGCAGAATCCCGTG
AACCATCGAGTCTTTGAACGCAAGTTGCGCCCGCGGCCT-ACT-GGCCTAGGGCACGTCCGCCTGGGTGTCACGCGTCGT
CGCCCC-AGAG-CCTCCCC-----AAGC-CGGATATTGGCCTCCCGCATGCTC-CGGCTTGCGGTTGGCCC-AAAATCGA
-GTCC-CGGCGACGGTCGCCACGACGAGCGGTGGTTGAGAGA---CCCTCGGACACG--GTCGTGAGCGTGCCTCGTCGC
CC-GTTC-GGGTCTC-ACGGACCCTC-GAGCG-CC-G-GTTT---GCGGACGCTCTCGTTTGGGACCCCAGGTCGGGCGG
GACCACCC--GCTGAG?????????????????????????????????????????????????0?1100000100100
0000000?1000000?1010100?00000??100?010001000000?100??11001000111?11010110000100?
1?0111111100001011001111000?10?001???????
>SAL108_Casearia_aculeata
????????????????????????????????AACAAGGTTTCTGTAGGTGAACCTGCGGAAGGATCATTGTCGAAGCCT
CTGCC-CCGCAGAACGACCCGCGAACCAGTTGGATGCA-CGCC-CTCCCG--CCCCTGGCC---GGCCGT--GGGGAGGC
-GCGG--TCCCTCCCCTG-------GGCCGACGAA-CAAAA-CCCCGGCGCCGGACGCGCCAAGGACACGGAGAG--CAC
G-------CCCC-ATCGG-CCCGGGAACGGGACGCCGCGGCTCC-TCTCGC-CGC---GA--------GCGAACGACTCT
CGGCAACGGATATCTCGGCTCTCGCATCGATGAAGAACGTAGCGAAATGCGATACTTGGTGTGAATTGCAGAATCCCGTG
AACCATCGAGTCTTTGAACGCAAGTTGCGCCCGAGGCCTCGC--GGCCGAGGGCACGTCCGCCTGGGTGTCACGCATCGT
CGCCCC-CAAG-CCTCCCC-----GAGC-CGGATGTTGGCCTCCCGCGCGCTC-CCGCTCGCGGTTGGCCC-AAAATCGA
-GTCC-CGGCGGCGGTCGCCACGACGAGCGGTGGTTGAGAGA---CCCTCGGACACG--GTCGTGCGCGTTCCCCGCCGC
CC--TTC-GGATCTC-ACGGACCCTC-GAGCG-CC-G-GTTGGCGGCGGACGCTCTCG??????????????????????
?????????????????????????????????????????????????????????????????000100000100100
0000000?10000?1?1010100?00000??100?010001000000?100??11001000111?10001?10000100?
1?011111110000?1110011110000000??????????
>SAL126_Casearia_bicolor
???????????????????????????ATCGTAACAAGGTTTCCGTAGGTGAACCTGCGGAAGGATCATTGTCGAAACC-
-TGCC-CAGCAGCACGACCCGCGAACCAGTTTAGCACA-CGCC-CACCCG--CCCCCGGCG---AGCCGT--GGGGAGGC
-ACGG--TCCCTCTCCTC-------GGCTCACGAA-CAAAA-CCCCGGCGCCGGACGCGCCAAGGACATGCGGAG--CAC
G-------CCCC-ATCGG-CCCGGGAACGGGGCGCCGCGGCTTC-CTTCGC-TAC---GA--------GCGAACGACTCT
CGGCAACGGATATCTCGGCTCTCGCATCGATGAAGAACGTAGCGAAATGCGATACTTGGTGTGAATTGCAGAATCCCGTG
AACCATCGAGTCTTTGAACGCAAGTTGCGCCCGAGGCCT-GCT-GGCCGAGGGCACGTCCGCCTGGGTGTCACGCATCGT
CGCCCC-AAAG-CCTCCCCC----AAGC-CGGATACTGGCCGCCCGCGTGCTC-CCGCTCGCGGCTGGCCT-AAAATCGA
-GTCC-CGGCGGCGTCCGCCACGACGAGCGGTGGTTGAGAGA---CCCTCGGACACG--GTCGTGCGCGTGCCTCGTCGC
CC-GTTC-GGATCTC-GCGGACCCTC-GAGCG-CC-G-GTTT---GCGGACGCTATCGTTTGCGACCCCAGGTCGGGCGG
GACCACCC--GCTGAGTTTAAGCATATCA????????????????????????????????????0?1100000100100
0000000?10000?1?1010100?00000??100?010001000000?100??11001000111?100101100001000
010111111100001011001111000?10?001000????
>SAL127_Casearia_dodecandra
??????????????????????????????GTAACAAGGTTTCCGTAGGTGAACCTGCGGAAGGATCATTGTCGAAGCC-
-TGCC-CCGCAGAACGACCCGCGAACCAGTTCGATGCA-CGCC-GCTCCG--CCCCTGGCC---AGCCGC--GGGGAGGC
-GCGG--TCCCTCCCCTC-------GGCTGACGAA-CAAAA-CCCCGGCGCCGGACGCGCCAAGGACACGGGGAGGGCAC
G-------CCCC-ATCGG-CCCGGGAACGGGACGCCGCGGCTCC-TTTCGC-TGC---GA--------GCGAACGACTCT
CGGCAACGGATATCTCGGCTCTCGCATCGATGAAGAACGTAGCGAAATGCGATACTTGGTGTGAATTGCAGAATCCCGTG
AACCATCGAGTCTTTGAACGCAAGTTGCGCCCGAGGCCT-GCT-GGCCGAGGGCACGTCCGCCTGGGTGTCGCGCTTCGT
CGCCCC-CAAG-CCTCCCC-----GAGCGCGGATGTTGGCCTCCCGCGCGCTC-CCGCTCGCGGTTGGCCC-AAATTCGA
-GTCC-CGGCGGCGGTCGCCACGACGAGCGGTGGTTGAGAGA---CCCTCGGACACG--GTCGTGCGCGCGCCTCGTCGC
CC--TTC-GGATCTC-ACGGACCCTC-GAGCG-CC-G-CTTC--GGCGGACGCTCTCGTTTGGGACCCCAGGTCGGGCGG
GACCACCC--GCTGAGTTTAAGCATATCAA-TAAGCGGAGGA-CCTGTGTGA?????????????0?1100000100100
0000000?10000?1?1010100?00000??100?0100010000000000??11001000111?10010110000100?
1?001111110000?11100111100010000010000101
>SAL128_Casearia_stipitata
??????????????????????????????GTAACAAGGKTTCCGTAGGTGAACCTGCGGAAGGATCATTGTCGGAACC-
CTGCC-CCGCAGAACGACCCGCGAACCAGTTTCACGGG-CGC-GCGCCC--------GGCC---AGCCGC--TGGGAGGT
-GCGG--TCGCTGCCCTC-------GGCACACGAA-CAAAAACCCCGGCGCCGGACGCGCCAAGGACACG-AGAG--CAC
G-------CCCG-ATCGG-CCCGGGAACGGGGCGGCGCGGCATC-TTTCGC-TAT---GA--------GCGGACGACTCT
CGGCAACGGATATCTCGGCTCTCGCATCGATGAAGAACGTAGCGAAATGCGATACTTGGTGTGAATTGCAGAATCCCGTG
AACCATCGAGTCTTTGAACGCAAGTTGCGCCCGAGGCCC-ACTCGGCCGAGGGCACGTCCGCCTGGGCGTCACGCGTCGT
CGCCCC-AAAG-CCCCCCC-----GAGC-CGGATGTTGGCCTCCCGTGCGCTC-CCGCTCGCGGTTGGCCC-AAAATCGA
AGTCC-CGGCGACGGTCGCCACGACGAGCGGTGGTTGAGAGA---CCCTCGGACACG--GTCGTGCGCGTGCCTCGTCGC
CC-GTTC-GGACCTC-ACGGACCCTC-GAGCG-CC-G-GTTT---GCGGACGCTCTCGTTCGCGACCCCAGGTCGGGCGG
GACTACCC--GCTGAGTTTAAGCATATCAA-TAAGCGGAGGA-CCTGTGTGAAATG?????????010100000110000
00000?1?????0?1?1010100?00000??100?010000000100?100??11001000111?10010010000100?
1?0111011100001011001111000?10?0010000101
>SAL136_Casearia_mollis
????????????????????????????????????????????????????????????????????????????????
??????????????????????????????????????????????????????????????????????????????CC
TGCGGCAGCTCT-CCCTC-------GGCTCACGAA-CAAAA-CCCCGGCGCGGGACGCGCCAAGGAAACGGGGAG--CAC
G-------CCCC-CTCGG-CCCGGGAACGGGGCGCCGCGTCTTC-TTTCGC-GAT---GAACAAAAGAGCA-ACGACTCT
CGGCAACGGATATCTCGGCTCTCGCATCGATGAAGAACGTAGCGAAATGCGATACTTGGTGTGAATTGCAGAATCCCGTG
AACCATCGAGTCTTTGAACGCAAGTTGCGCCCGAGGCCT-ACT-GGCCGAGGGCACGTCCGCCTGGGTGTCACGCATCGT
CGCCCCCA-------CCCC-----AAGC-CGGAGTTTGGCCTCCCGCGCGCTC-CCGCTCGCGGTTGGCCC?????????
????????????????????????????????????????????????????????????????????????????????
????????????????????????????????????????????????????????????????????????????????
????????????????????????????????????????????????????????????????????????????????
?????????????????000000010000??100?010001000000?100??110010001110010101001????0?
1?011????????????????????????????????????
>SAL137_Casearia_aculeata
??????????????????????????????????????????????????????CTGCGGAAGGATCATTGTCGAAGCCT
CTGCC--CGCAGAACGACCCGYGAACCAGTTCGATGCA-CGCC-CTCCCG--CCCCTGGCC---GGCCCT--GGGGAGGC
-GCGC--TCCCTCCCTTG-------GGCCAACGAA-CAAAA-CCCCGGCGCCGGACGCGCCAAGGACAYGGAGAG--CAC
G-------CCCC-ATCGG-CCCGGGAACGGGACGCCGCGGCTCC-TCTCGC-TGC---GA--------GAAAACGACTCT
CGGCAACGGATATCTCGGCTCTCGCATCGATGAAGAACGTAGCGAAATGCGATACTTGGTGTGAATTGCAGAATCCCGTG
AACCATCGAGTCTTTGAACGCAAGTTGCGCCCGAGGCCTCGC--GGCCGAGGGCACGTCCGCCTGGGTGTCACGCATCGT
CGCCCCC-AAG-CCTCCCC-----GAGCGCGGATGTTGGCCTCCCGCGCGCTY-CCGCTCGCGGTTGGCCC-AAAATCGA
-GTCC-CGGCGACGGTCGCCACGACGAGCGGTGGTTGAGAGA---CCCTCGGACACG--GTCGTGCGCGTGCCKCGTCGC
CC--TTC-GGATCTC-ACGGACCCTC-GAGCG-CC-G-GTTGT--GCGGACGCTCTCGTTTGCGACCCCAGGTCGGGCGG
GACCACCC--GCTGAGTTTAAGCATATCAA-TAAGCGGAGGA-CCTGTGTGA?????????????000?10000100100
0000000?10000?1?1010100?00000??100?010001000000?100??11001000111?10001?01000100?
1?001111110000?11100111100000010010000101
>SAL138_Casearia_sylvestris_subsp_myricoides
???????????????????????????????TAACAAGGTTTCCGTAGGTGAACCTGCGGAAGGATCATTGCCGAAACC-
-TGCC-TAGCAGAACGACCCGCGAACCAGTTTGACGCA-CGCC-CACCCG--CCACCGGCGAAGAGCCGT--GGGGAGTT
-GCGG--CCCCTCTCCCC-------GGCCCTCGAA-CAAAA-CCCCGGCGCGGGACGCGCCAAGGACACGAGGAG--CAC
G-------CCCC-CTTGG-CCCGGGAACGGGGCGCCGCGTCTTC-TTTCGC-CAT---GA--------GCA-ACGACTCT
CGGCAACGGATATCTCGGCTCTCGCATCGATGAAGAACGTAGCGAAATGCGATACTTGGTGTGAATTGCAGAATCCCGTG
AACCATCGAGTCTTTGAACGCAAGTTGCGCCCGCGGCCT-ACT-GGCCTAGGGCACGTCCGCCTGGGTGTCACGCGTCGT
CGCCCC-AGAG-CCTCTCC-----AAGC-CGGATATTGGCCTCCCGCTCGCTC-CGGCTTGCGGTTGGCCC-AAAATCGA
-GTCC-CGGCGACGGTCGCCACGACGAGCGGTGGTTGAGAGA---CCCTCGGACACG--GTCGTGAGCGTGCCTCGTCGC
CC-TTTC-GGATCTC-ACGGACCCTC-GAGCG-CC-GGGTT----GCGGACGCTCTCGTTTGCGACCCCAGGTCGGGCGG
GACCACCC--GCTGAGTTTAAGCATATC?????????????????????????????????????0?1100000100100
0000000?1000000?1010100?00000??100?010001000000?100??11001000111?11010110000100?
1?01111111000010110011100?1??0?001000????
>SAL142_Casearia_glomerata
?TAAAACGACGGCCAGTGGAAGTAAAAGTCGTAACAAGGTTTCCGTAGGTGAACCTGCGGAAGGATCATTGTCGGAACC-
CTGCC-CCGCAGAACGACCCGCGAACCAGTTTCAC---------CACTC-------TGGCC---AGCCGT--TGGGAGGT
-GCGG--TCGCTGCCCTC-------GGCACACGAA-CAAAA-CCCCGGCGCCGGACGCGCCAAGGACATG-AGAG---AC
G-------CCCA-ATCGG-CCCGGGAACGGGGCGACGCGGCATC-TTTCGC-TAT---GA--------GCGGACGACTCT
C????????????????????????????????????CGCAGCGAAATGCGATACTTGGTGTGAATTGCAGAATCCCGTG
AACCATCGAGTCTTTGAACGCAAGTTGCGCCCGAGGCCC-ACTCGGCCGAGGGCACGTCCGCCTGGGTGTCACGCGTCGT
CGCCCC-AAAG--CCCCCC-----AAGCGCGGATGTTGGCCTCCCGCGCGCTC-CCGCTCGCGGTTGGCCC-AAAATCGA
AGTCC-CGGCGACGGTCGCCACGACGAGCGGTGGTTGAGAGA---CCCTCGGACACG--GTCGTGCGCGTGCCTCGTCGC
CT-GTTC-GGACCTC-ACGGACCCTC-GAGCG-CC-G-GTTT---GCGGACGCTCTCGTTTGCGACCCCAGGTCGGGCGG
GACTACCC--GCTGAGTTTAAGCATATCAA-TAAGCGGAGGA-CCTGTGTG??????????????010100001????00
0000010??0?00?1?1010100?00000??100?010001000100??10??11001000111?10010010000?10?
1?0011011100001011001111000?10?0010000101
>SAL145_Casearia_barteri
?????????????????????GTAAAAGTCGTAACAAGGTTTCCGTAGGTGAACCTGCGGAAGGATCATTGTCGGAACC-
CTGCC--CGCAGAACGACCCGCGAACCGGTTTCACGGG-CGC-G-GCTC-------TGGCC---AGCCGC--TGGGAGGT
-GCGG--TCGCTGCCCTC-------GGCGCACGAA-CAAAAACCCCGGCGCCGGACGCGCCAAGGACAAG-AGAG--CAC
G-------CCCG-ATCGG-CCCGGGAACGGGGCGACGCGGCGTC-TTTCGC-TAC---GA--------GCGGACGACTCT
CGGCAACGGATATCTCGGCTCTCGCATCGATGAAGAACGTAGCGAAATGCGATACTTGGTGTGAATTGCAGAATCCCGTG
AACCATCGAGTCTTTGAACGCAAGTTGCGCCCGAGGCCC-ACTCGGCCGAGGGCACGTCCGCCTGGGCGTCACGCGTCGT
CGCCCC-AAAG-CCCCCCC-----GAGCGCGGATGTTGGCCTCCCGTGCGCTC-CCGCTCGCGGTTGGCCC-AAAATCGA
AGTCC-CGGCGACGGTCGCCACGACGAGCGGTGGTTGAGAGA---CCCTCGGACACG--GTCGTGCGCGTGCCTCGTCGC
CC-GTTC-GGACCTC-ACGGACCCTC-GAGCG-CC-G-GTCT---GCGGACGCTCTCGTTCGCGACCCCAGGTCGGGCGG
GACTACCC--GCTGAGTTTAAGCATATCAA-TAAGCGGAGGA-CCTGTGTG??????????????010?10000110000
1000010??0?00?1?1010100?00000??100?010000000100?100??11001000111?10010010000100?
1?0011011100001011001111000?10?0010000101
>SAL148_Casearia_gladiiformis
????????????CCAGTGGAAGTAAAAGTCGTAACAAGGTTTCCGTAGGTGAACCTGCGGAAGGATCATTGTCGGAACC-
CTGCC-CCGCAGAACGACCCGCGAACCAGTTTCAC---------CACTC-------TGGCC---AGCCGC--TGGGAGGT
-GCGG--TCGCTGCCCTC-------GCCGCACGAA-CAAAA-CCCCGGCGCCGGACGCGCCAAGGACACG-AGAG--CAC
G-------CCCG-ATCGG-CCCGGGAACGGGGCGACGTGGCATC-TTTCGC-TAT---GA--------GCGGACGACTCT
CGGCAACGGATATCTCGGCTCTCGCATCGATGAAGAACGTAGCGAAATGCGATACTTGGTGTGAATTGCAGAATCCCGTG
AACCATCGAGTCTTTGAACGCAAGTTGCGCCCGAGGCCC-ACTCGGCCGAGGGCACGTCCGCCTGGGCGTCACGCGTCGT
CGCCCC-AAAG--CCCCCC-----AAGC-CGGATGTTGGCCTCCCGTGCGCTC-CCGCTCGCGGTTGGCCC-AAAATCGA
AGTCC-CGGCGACGGTTGCCACGACGAGCGGTGGTTGAGAGA---CCCTCGGACACG--GTCGTGCGCGTGCCTCGTCGC
CC-GTTC-GGACCTC-ACGGACCCTC-GAGCG-CC-G-GTTT---GTGGACGCTCTCGTTCGCGACCCCAGGTCGGGCGG
GACTACCCCCGCTGAGTTTAAGCATATCAA-TAAGCGGAGGA???????????????????????010100001????00
0000010??0?00?1?1010100?00000??100?010001000100?100??11001000111?10010010000?10?
1?0111011100001011001111000?10?000000010?
>SAL153_Casearia_suaveolens
??????????????????????????????GTAACAAGGGTTCCGTAGGTGAACCTGCGGAAGGATCATTGTCGAAACC-
-TGCC-CAGCGGCACGACCCGCGAACAAGTTT--AGCA-CACG-CACCCG--CCTCCGGCG---AGCAGT--GGGGAGGC
-ACGG--TCCCTCTCCTC-------GGCTCACGAA-CAAAA-CCCCGGCGCCGGACGCGCCAAGGACATGCAGGG--CAC
G-------CCCC-ATCG-CCCCGGGAACGGGGCGCCGCGGCTTC-TTTCGC-TAC---GA--------GCGAACGACTCT
CGGCAACGGATATCTCGGCTCTCGCATCGATGAAGAACGTAGCGAAATGCGATACTTGGTGTGAATTGCAGAATCCC???
????????????????????????????????????????????????????????????????????????????????
????????????????????????????????????????????????????????????????????????????????
????????????????????????????????????????????????????????????????????????????????
????????????????????????????????????????????????????????????????????????????????
?????????????????????????????????????????????????????????????????0?110?100100100
0000000?10000?1?1010100?00000??100?010001000000?100??11010000111?10?????????????
?????????????????????????????????????????
>SAL161_Casearia_grewiifolia
??????????????????????????AGTCGTAACAAGGTTTCCGTAGGTGAACCTGCGGAAGGATCATTGTCGGAACC-
CTGCC-CCGCAGAACGACCCGCGAACCAGTTTCAC---------CACTC-------TGGCC---AGCCGT--TGGGAGGT
-GCGG--TCGCTGCCCTC-------GGCACACGAA-CAAAA-CCCCGGCGCCGGACGCGCCAAGGACATG-AGAG--CAC
G-------CCCA-ATCGG-CCCGGGAACGGGGCGACGCGGCATC-TTTCGC-TAT---GA--------GCGGACGACTCT
CGGCAACGGATATCTCGGCTCTCGCATCGATGAAGAACGTAGCGAAATGCGATACTTGGTGTGAATTGCAGAATCCCGTG
AACCATCGAGTCTTTGAACGCAAGTTGCGCCCGAGGCCC-ACTCGGCCGAGGGCACGTCCGCCTGGGTGTCACGCGTCGT
CGCCCC-AAAG--CCCCCC-----AAGCGCGGATGTTGGCCTCCCGCGCGCTC-CCGCTCGCGGTTGGCCC-AAAATCGA
AGTCC-CGGCGACGGTCGCCACGACGAGCGGTGGTTGAGAGA---CCCTCGGACACG--GTCGTGCGCGTGCCTCGTCGC
CT-GTTC-GGACCTC-ACGGACCCTC-GAGCG-CC-G-GTTG----CGGACGCTCTCGTTTGCGACCCCAGGTCGGGCGG
G????????????????????????????????????????????????????????????????010100001????00
0000010??0?00?1?1010100?00000??100?010001000100?100??11001000111?10010010000?10?
1?0011011100001011001111000??1?00????????
>SAL164_Casearia_deplanchei
????????????????????????????????????????????????????????????????????????????????
????????GCAGAACGACCCGCGAACCAGTTTCACGGG-CGC--GCCCC--------GGCC---AGCCGT--TGGGAGGT
-GCGG--TCGCTGCCCTC-----GGCTCACACGAA-CAAAA-CCCCGGCGCCGGACGCGCCAAGGACATG-AGAG--CCC
G-------CCCC-ATCGG-CCCGGGAACGGGGCGACGCGGCATC-TTTCGC-TAT---GA--------GCGGACGACTCT
CGGCAACGGATATCTCGGCTCTCGCATCGATGAAGAACGCAGCGAAATGCGATACTTGGTGTGAATTGCAGAATCCCGTG
AACCATCGAGTCTTTGAACGCAAGTTGCGCCCGAGGCCC-ATTCGGCCGAGGGCACGTCCGCCTGGGTGTCACGCGTCGT
CGCCCC-AAAGCCCCCCCC-----AAGC-CGGATGTTGGCCTCCCGCGCGCTC-CCGCTCGCGGTTGGCCT-AAAATCGA
AGTCC-CGGCGGCGGTCGCCACGACGAGCGGTGGTTGAGAGA---CCCTCGGACACG--GTCGTGCGCGTGCCTCGTCGC
CC-GTTC-GGACCTC-ACGGACCCTC-GAGCG-CC-G-GTTT---GCGGACGCTCTCGTTTGCGACCCCAGGTCGGGCGG
GACCACCC--GCTGAGTTTAAGCATATCAA-TAAGCGGAGGA-CCTGTGTG???????????????????00001?1?00
00000?1?????0?1?1010100?00000?10000010001000100?100??11001000111?10010010000000?
1?0111011100001011001111000?10?0010000101
>SAL167_Casearia_apodantha
?????????????????????????????????????????????????????????????????????????????CCT
CTGCC-CAGCAGAACGACCCGCGAACCAGTCCGGCCCA-TGCTGCCCCC--------GGCG---AGCCGT-GGGGGGGTT
-GCGGC-GCCCC-TCCTC-------GGCTCACGAA-CAAAACCCCCGGCGCTGGACGCGCCAAGGACAAGGGGGG----C
G-------CCCC-CTCGG-ACCGGGAACGGCGCGTCGCTTCCTC-TTTCGC-TGC---GA--------GCGAACGACTCT
CGGCAACGGATATCTCGGCTCTCGCATCGATGAAGAACGTAGCGAAATGCGATACTTGGTGTGAATTGCAGAATCCCGTG
AACCATCGAGTCTTTGAACGCAAGTTGCGCCCGAGGCCT-ACT-GGCCGAGGGCACGTCCGCCTGGGTGTCATGCATCGT
CGCCCC-AAAG--CCCCCC-----AGGC-CGGATATTGGCCTCCCGCGCGCCC-ACGCTCGCGGTTGGCCC-AAAATCGA
-GTCC-CGGCGGTGGTCGCCACGACGAGCGGTGGCTGGGAGA---CCCTCGGACACG--GTCGTGCGCGTGCCTCTTCGC
CA-GTTY-GGATCTC-ATGGACCCTC-GAGCG-CC-G-CTTC---GCGGACGCTCTCGCTCGCGACCCCAGGTCGGGCGG
GACCACCC--GCTGAGTTTAAGCATATCAA-TAAGCGGAGGA-CCTGTGTGAAATGGTTATCC???00100000100000
00000?1?????0?110010000110000??100?010000000000???1??11001000111?10010110000?10?
1?0111111100001011001111000?10?0010000101
>SAL169_Casearia_javitensis
????????????????????????????????????????????????????????????????????????????????
????????????????????????????????????????????????????????????????????????????????
????????????????????????????????????????????????????????????????????????????????
????????????????????????????????????????????????????????????????????????????????
???????????????????????GCATCGATTGAGAACGCAGCGAAATGCGATACTTGGTGTGAATTGCAGAATCCCGTG
AACCATCGAGTCTTTGAACGCAAGTTGCGCCCGAGGCCT-GCT-GGCCGAGGGCACGCCTGCCTGGGTGTCACGCATCGT
CGCCCC-CAAG-CCCCCCCGACTCGGGG-CGGATAATGGCCTCCCGCGCGCTC-TCGCTCGCGGTTGGCCT-AAAATCGA
-GTCCACGGTGACGGTCGCCACGACGAGCGGTGGTTGCGAGA---CCCTCGGACACG--GTCGTGCGCTTGATTGGTTGC
CC-ATAC-GGATCTC-ACGGACCCTG-GAGCT-CC-G-GTTT---GCGGACGCTCTCGTT-GCGACCCCAGGTCAGGCGG
GACCACCC--GCTGAGTTTAAGCATATCAA-TAAGCGGAGGA-CCTGTGTGA????????????????????????????
???????????????????????????????????????????????????????????????????0101100001000
000111101100001011001111000?10?0110000101
>SAL170_Casearia_tremula
???????????????????????AAAAGTCGTAACAAGGTTTCCGTAGGTGAACCTGCGGAAGGATCATTGTCGGAACC-
-TGCC-CCGCAAAACGACCCGCGAACCAGTTTATCGCA-GGCC-CACCC--------GGCC---AGCCGT--TGGGAGAG
TGCGG--TCCCTCCCCTC-------GGTGCACGAA-CAAAA-CCCCGGCGCGGGACGCGCCAAGGACATGAAGAG--CGT
G-------CCCC-ATCGGCCCCGGGAACGGGGCGCGGCGTCTTC-TTTCGC-AAT---GA--------GCAAACGACTCT
CGGCAACGGATATCTCGGCTCTCGCATCGATGAAGAACGTAGCGAAATGCGATACTTGGTGTGAATTGCAGAATCCCGTG
AACCATCGAGTATTTGAACGCAAGTTGCGCCCGAGGCCT-ACG-GGTCGAGGGCACGTCCGCCTGGGTGTCACGCGTCGT
CGCCCC-AAAG-CCTCCCC-----AAGC-CGGAAATTGGCCTCCCGTGCGCTC-CGGCTCGTGGTTGGCCC-AAAATCGA
-GTCT-CGGCGACGGTCGCCACGACGAGCGGTGGTTGGAAGACGACCCTCGGACATG--GTCGTGCGCGTGCCTCGTCGC
CC-GTTG-GGATCTC-ACGGACCCTT-GAGCG-CC-G-GTTT---GCGGACGCTCTCGTTTGCGACCCCAGGTCGGGCGG
GACCACCC--GCTGAGTTTAAGCATATCAA-TAAGCGGAGGA-CCTGTGTG??????????????0?1100000100100
00000?1?????0?1?1000100?00000??100?010001000000?100??11000000111?10010110000100?
1?0111110100001011001111000?10?0010000101
>SAL302_Casearia_sp
??????????????????????????????????CAAGGTTTCCGTAGGTGAACCTGCGGAAGGATCATTGTCGGAGCC-
-TGCC-CCGCAAAACGACCCGCGAACCAGTTTATCGCA-GGCT-CACCC--------GGCC---AGCCGT--TGGGAGAG
TGCGG---CTCT--CCTC-------GGCGCACGAA-CAAAA-CCCCGGCGCGGGACGCGCCAAGGACATGAAGAG--CGC
G-------CCCC-ATCGGCCCTGGGAACGGGGCACGGCGTCTTC-TTTCAC-AAT---GA--------GCGAACGACTCT
CGGCAACGGATATCTCGGCTCTCGCATCGATGAAGAACGTAGCGAAATGCGATACTTGGTGTGAATTGCAGAATCCCGTG
AACCATCGAGTCTTTGAACGCAAGTTGCGCCCGAGGCCT-ACG-GGCCGAGGGCACGTCCGCCTGGGTGTCATGCGTCGT
CGCCCC-AAAG-CCTCCC------AAGC-CGGAAATTGGCCTCCCGTGCGCTC-CGGCTCGCGGTTGGCCC-AAAATTGA
-GTCC-CGGCGATGGTCGCCACGACGAGCGGTGGTTGGGAGA---CCCTCGGAAATG--GTCGTGCGCGCGCCTCGCCGA
TT-GTTC-GGATCTC-ATGGACCCTC-GAGCG-CC-G-GTTT---GTGGACGCTCTCGTTTGCGACCCCAGGTCGGGCGG
GACCACCC--GCTGAGTTTAAG???????????????????????????????????????????0?1100000100100
00000?1?????0?1?1000?10??10?0??100?010001000000?100??11000000111?10010110000101?
??0111111100001011001111000?10?0010??????
>SAL303_Casearia_sp
?????????????????????????????????ACAAGGTTTCCGTAGGTGAACCTGCGGAAGGATCATTGTCGGAGCC-
-TGCC-CCGCAAAACGACCCGCGAACCAGTTTATCGCA-GGCT-CACCC--------GGCC---AGCCGT--TGGGAGAG
TGCGG---CTCT--CCTC-------GGCGCACGAA-CAAAA-CCCCGGCGCGGGACGCGCCAAGGACATGAAGAG--CGC
G-------CCCC-ATCGGCCCTGGGAACGGGGCACGGCGTCTTC-TTTCAC-AAT---GA--------GCGAACGACTCT
CGGCAACGGATATCTCGGCTCTCGCATCGATGAAGAACGTAGCGAAATGCGATACTTGGTGTGAATTGCAGAATCCCGTG
AACCATCGAGTCTTTGAACGCAAGTTGCGCCCGAGGCCT-ACG-GGCCGAGGGCACGTCCGCCTGGGTGTCATGCGTCGT
CGCCCC-AAAG-CCTCCC------AAGC-CGGAAATTGGCCTCCCGTGCGCTC-CGGCTCGCGGTTGGCCC-AAAATTGA
-GTCC-CGGCGATGGTCGCCACGACGAGCGGTGGTTGGGAGA---CCCTCGGAAATG--GTCGTGCGCGCGCCTCGCCGA
TT-GTTC-GGATCTC-ATGGACCCTC-GAGCG-CC-G-GTTT---GTGGACGCTCTCGTTTGCGACCCCAGGTCGGGCGG
GACCACCC--GCTGAGTTTAAGC??????????????????????????????????????????0?1100000100100
00000?1?????0?1?1000?10??10?0??100?010001000000?100??11000000111?10010110000101?
??0111111100001011001111000?10?0010??????
>SAL185_Casearia_corymbosa
????????????????????????????????????????????????????????????????????????????????
?????????????????????????????TTTATCGCA-GGCC-CCCC---------GCCC---GCCCGC--GGGGAGGC
-AGGG--TCCCTCCCCTC-------GGCGCACGAA-CAAAA-CCCCGGCGCGGGACGCGCCAAGGACATGAAGAG--CGC
G-------CCCC-GTCGGCCCCGGGAACGGGGCGCGGCGTCTTC-TTTCGA-TAT---GA--------GCCAATGACTCT
CGGCAACGGATATCTCGGCTCTCGCATCGATGAAGAACGTAGCGAAATGCGATACTTGGTGTGAATTGCAGAATCCCGTG
AACCATCGAGTCTTTGAACGCAAGTTGCGCCCGAGGCCC-ACG-GGCCGAGGGCACGTCCGCCTGGGTGTCACGCATCGT
CGCCCC-GGAG-CCTCCCC-----AAGC-CGGAAATTGGCCTCCCGCGCGCTC-CCGCTCGCGGCTGGCCC-AAAATCGA
AGTCC-CGGCGACGGTCGCCACGACGAGCGGTGGTTGGGAGA---CCCTCGGACACACGGTCGTGCGCGCGCCCCGTCGC
CC-GTTT-GGACCTC-ACGGACCCTC-GAGCG-CC-G-GTTT---TCGGACGCTCTCGTT-GCGA???????????????
??????????????????????????????????????????????????????????????????????0000100100
00001???????0?1?1010100?00000??100?010001000000?100??11000000111?10010110000100?
1?0111011000001011001111000?10?01????????
>SAL188_Casearia_sylvestris
???????????????????????????????????AAGGTTTCCGTAGGTGAACCTGCGGAAGGATCATTGTCGAAACC-
-TGCC-TAGCAGAACGACCCGCGAACCAGTTTGACACA-CGCC-CACCCG--CCACCGGCGAAGAGCCGT--GGGGAGTT
-GCGG--CCCCTCTCCCC-------GGCCCACGAA-CAAAA-CCCCGGCGCGGGATGCGCCAAGGACATGAGGAG--CAC
G-------CCCC-CTCGG-CCTGGGAACGGGGCGCTGCGTCTTC-TTTTGC-CAT---GA--------GCA-ACGACTCT
CGGCAACGGATATCTCGGCTCTCGCATCGATGAAGAACGTAGCGAAATGCGATACTTGGTGTGAATTGCAGAATCCCGTG
AACCATCGAGTCTTTGAACGCAAGTTGCGCCCGCGGCCT-ACT-GGCCTAGGGCACGTCCGCCTGGGTGTCACGCGTCGT
CGCCCC-AGAG-CCTCCCC-----AAGC-CGGATATTGGCCTCCCGCATGCTC-CGGCTTGCGGTTGGCCC-AAAATCGA
-GTCC-CGGCGACGGTCGCCACGACGAGCGGTGGTTGAGAGA---CCCTCGGACACG--GTCGTGAGCGTGCCTCGTCGC
CC-GTTC-GGGTCTC-ACGGACCCTC-GAGCG-CC-G-GTTT---GCGGACGCTCTCGTTTGGGACCCCAGGTCGGGCGG
GACCACCC--GCTGAGTTTAA????????????????????????????????????????????0?1100000100100
0000000?1000000?1010100?00000??100?010001000000?100??11001000111?11010110000100?
1?0111111100001011001111000?10?001???????
>SAL198_Casearia_aculeata
??????????CGCCAGTGGAAGTAAAAGTCGTAACAAGGTTTCCGTAGGTGAACCTGCGGAAGGATCATTGTCGAAGCCT
CTGCC-CCGCAGAACGACCCGCGAACCAGTTGGATGCA-CGCC-CTCCCGC--CCCTGGCC---GGCCGT--GGGGAGGC
-GCGG--TCCCTCCCCTG-------GGCCGACGAA-CAAAA-CCCCGGCGCCGGACGCGCCAAGGACACG-AGAG--CAC
G-------CCCC-ATCGG-CCCGGGAACGGGACGCCGCGGCTCC-TCTCGC-CGC---GA--------GCGAACGACTCT
CGGCAACGGATATCTCGGCTCTCGCATCGATGAAGAACGTAGCGAAATGCGATACTTGGTGTGAATTGCAGAATCCCGTG
AACCATCGAGTCTTTGAACGCAAGTTGCGCCCGAGGCCTCGC--GGCCGAGGGCACGTCCGCCTGGGTGTCACGCATCGT
CGCCCC-CAAG-CCTCCCC-----GAGCGCGGATGTTGGCCTCCCGCGCGCTC-CCGCTCGCGGTTGGCCC-AAAATCGA
-GTCC-CGGCGGCGGTCGCCACGACGAGCGGTGGTTGAGAGA---CCCTCGGACACG--GTCGTGCGCGTTCCCCGCCGC
CC--TTC-GGATCTC-ACGGACCCTC-GAGCG-CC-G-GTTG--CGCGGACGCTCTCGTTTGCGACCCCAGGTCGGGCGG
GACCACCC--GCTGAGTTTAAGCATATCAA-TAAGCGGAGGA-CCTGTGTGA-????????????000100000100100
0000000000100?1?1010100?00000??100?010001000100?100??11001000111?10001?10000100?
1?001111110000?11100111100010000010000101
>SAL200_Casearia_sylvestris
??????????????????????????????????CAAGGTTTCCGTAGGTGAACCTGCGGAAGGATCATTGTCGAAACC-
-TGCC-TAGCAGAACGACCCGCGAACCAGTTTGACGCA-CGCC-CACCCG--CCGCCGGCGAAGAGCCGT--GGGGAGTT
-GTGG--CCCCTCTCCCC-------GGCCCACGAA-CAAAA-CCCCGGCGCGGGACGCGCCAAGGACATGAGGAG--CGC
G-------CCCC-CTTGG-CCCGGGAACGGGGCGCCGCGTCTTC-TTTCGC-CAT---GA--------GCA-ACGACTCT
CGGCAACGGATATCTCGGCTCTCGCATCGATGAAGAACGTAGCGAAATGCGATACTTGGTGTGAATTGCAGAATCCCGTG
AACCATCGAGTATTTGAACGCAAGTTGCGCCCGCGGCCT-ACT-GGCCTAGGGCACGTCCGCCTGGGTGTCACGCATCGT
CGCCCC-AGAG-CCTCCCC-----AAGC-CGGATATTGGCCTCCCGCTCGCTC-CGGCTTGCGGTTGGCCT-AAAATCGA
-GTCC-CGGCGACGGTCGCCACGACGAGCGGTGGTTGAGAGA---CCCTCGGACACG--GTCGTGAGCGTGCCTCGTCGC
CC-GTTC-GGATCTC-ACGGACCCTC-GAGCG-CC-G-GTTT---GCGGACGCTCTCGTTTGCGACCCCAGGTCGGGCGG
GACCACCC--GCTGAGTTTAAGC??????????????????????????????????????????0?1100000100100
0000000?1000000?1010100?00000??100?010001000000?100??11001000111?11010110000100?
1?0111111100001011001111000?10?0010??????
>SAL209_Casearia_aculeata
??????????????????????????AGTCGTAACAAGGTTTCCGTAGGTGAACCTGCGGAAGGATCATTGTCGAAGCCT
CTGCC-CCGCAGAACGACCCGCGAACCAGTTGGATGCA-CGCC-CTCCCG--CCCCTGGCC---GGCCGT--GGGGAGGC
-GCGG--TCCCTCCCCTG-------GGCCAACGAA-CAAAA-CCCCGGCGCCGGACGCGCCAAGGACACTGAGAG--CAC
G-------CCCC-ATCGG-CCCGGGAACGGGACGCCGCGGCTCC-TCTCGC-TGC---TA--------GCGAACGACTCT
CGGCAACGGATATCTCGGCTCTCGCATCGATGAAGAACGTAGCGAAATGCGATACTTGGTGTGAATTGCAGAATCCCGTG
AACCATCGAGTCTTTGAACGCAAGTTGCGCCCGAGGCCTCGC--GGCCGAGGGCACGTCCGCCTGGGTGTCACGCATCGT
CGCCCC-CAAG-CCTCCCC-----GAGC-CGGATGTTGGCCTCCCGCGCGCTC-CCGCTCGCGGTTGGCCC-AAAATCGA
-GTCC-CGGCGGCGGTCGCCACGACGAGCGGTGGTTGAGAGA---CCCTCGGACACG--GTCGTGCGCGTTCCCCGCCGC
CC--TTC-GGATCTC-ACGGACCCTC-GAGCG-CC-G-GTTG--CGCGGACGCTCTCGTTTGCGACCCCAGGTCGGGCGG
GACCACCC--GCTGAGTTTAAGCATATCAA-TAAGCGG???????????????????????????000100000100100
0000000?10000?1?1010100?00000??100?010001000000?100??11001000111?10001?10000100?
1?011111110000?111001111000100000100001??
>SAL210_Casearia_aculeata
?????????????????????????????CGTAACAAGGTTTCCGTAGGTGAACCTGCGGAAGGATCATTGTCGAAGCCT
CTGCC-CCGCAGAACGACCCGCGAACCAGTTGGATGCA-CGCC-CTCCCG--CCCCTGGCC---GGCCGT--GGGGAGGC
-GCGG--TCCCTCCCCTG-------GGCCAACGAA-CAAAA-CCCCGGCGCCGGACGCGCCAAGGACACTGAGAG--CAC
G-------CCCC-ATCGG-CCCGGGAACGGGACGCCGCGGCTCC-TCTCGC-TGC---TA--------GCGAACGACTCT
CGGCAACGGATATCTCGGCTCTCGCATCGATGAAGAACGTAGCGAAATGCGATACTTGGTGTGAATTGCAGAATCCCGTG
AACCATCGAGTCTTTGAACGCAAGTTGCGCCCGAGGCCTCGC--GGCCGAGGGCACGTCCGCCTGGGTGTCACGCATCGT
CGCCCC-CAAG-CCTCCCC-----GAGC-CGGATGTTGGCCTCCCGCGCGCTC-CCGCTCGCGGTTGGCCC-AAAATCGA
-GTCC-CGGCGGCGGTCGCCACGACGAGCGGTGGTTGAGAGA---CCCTCGGACACG--GTCGTGCGCGTTCCCCGCCGC
CC--TTC-GGATCTC-ACGGACCCTC-GAGCG-CC-G-GTTG--CGCGGACGCTCTCGTTTGCGACCCCAGGTCGGGCGG
GACCACCC--GCTGAGTTTAAGCATATCAA-TAAGCGGAG?????????????????????????000100000100100
0000000?10000?1?1010100?00000??100?010001000000?100??11001000111?10001?10000100?
1?011111110000?111001111000100000100001??
>SAL213_Casearia_tremula
??????????CGCCAGTGGAAGTAAAAGTCGTAACAAGGTTTCCGTAGGTGAACCTGCGGAAGGATCATTGTCGGAACC-
-TGCC-CCGCAAAACGACCCGCGAACCAGTTTATCGCA-GGCC-CACCC--------GGCC---AGCCGT--TGGGAGGT
-GCGG--TCCCTCCCCTC-------GGTGCACGAA-CAAAA-CCCCGGCGCGGGACGCGCCAAGGACATGAAGAG--CGT
G-------CCCC-ATCGGCCCCGGGAACGGGGCGCGGCGTCTTC-TTTCGC-AAT---GA--------GCAAACGACTCT
CGGCAACGGATATCTCGGCTCTCGCATCGATGAAGAACGTAGCGAAATGCGATACTTGGTGTGAATTGCAGAATCCCGTG
AACCATCGAGTATTTGAACGCAAGTTGCGCCCGAGGCCT-ACG-GGTCGAGGGCACGTCCGCCTGGGTGTCACGCGTCGT
CGCCCC-AAAG-CCTCCCC-----AAGC-CGGAAATTGGCCTCCCGTGCGCTC-CGGCTCGTGGTTGGCCC-AAAATCGA
-GTCT-CGGCGACGGTCGCCACGACGAGCGGTGGTTGGAAGACGACCCTCGGACATG--GTCGTGCGCGTGCCTCGTCGC
CC-GTTG-GGATCTC-ACGGACCCTC-GAGCG-CC-G-GTTT---GCGGACGCTCTCGTTTGCGACCCCAGGTCGGGCGG
GACCACCC--GCTGAGTTTAAGCATATCAA-TAAGCGGAG-GACCTGTGTGAAATTGTTATC???0?1100000100100
00000?1?????0?1?1010100?00000??100?010001000000?100??11000000111?10010110000100?
1?0111110100001011001111000?10?0010000110
>SAL218_Casearia_prunifolia
?????????????????????????????CGTAACAAGGTTTCCGTAGGTGAACCTGCGGAAGGATCATTGTCGAAGCC-
-TGCC-TAGCAGAACGACCCGCGAACTAGTTTGACGCA-CGCC-CGCCC--------GGCG---AGCCGT--GGGGAGGT
-GCGG--CCCCTCTCCTCCAC----GGCTCACGAA-CAAAA-CCCCGGCGCGGGACGCGCCAAGGAAATGAAGAG--CAC
G-------CCCC-CTCGG-CCCGGGAACGGGGCGCCGCGGCTTC-TTTCGC-AAT---GA--------GCA-ACGACTCT
CGGCAACGGATATCTCGGCTCTCGCATCGATGAAGAACGCAGCGAAATGCGATACTTGGTGTGAATTGCAGAATCCCGTG
AACCATCGAGTCTTTGAACGCAAGTTGCGCCCGAGGCCT-ACT-GGCCGAGGGCACGTCCGCCTGGGTGTCACGCATCGT
CGCCCC-CA---CCCCCC------AAGCGCGGAAGTTGGCCTCCCGCGCGCTC-CCGCTCGCGGTTGGCCC-AAAATCGA
-GTCC-CGGCGGCGGTCGCCACGACGAGCGGTGGTTGAGAGA---CCCTCGGACACG--GTCGTGCGCGCGCCTAGTCGC
CG-GTTC-GGACCTC-AAGGACCCTCCGAGCG-CC-G-GTTT---GCGGACGCTCTCGTTTGCGACCCCAGGTCGGGCGG
GACCACCC--GCTGAGTTTAAGCATATCAA-TAAGCGGAGAGACCTGTGTGA?????????????0?1100000100100
00000?1?????0?1?1010100?00000000001010001000000?100??11001000111?1101011001??01?
??0011111100001011000111000?10?0010000100
>SAL242_Casearia_euceraea
??????????????????????????????TAACAAAGGGTTCCGTAGGTGAACCTGCGGAAGGATCATTGTCGGAACCT
CTGCC-CAGCAGAACGACCCGCGAACTAGTTCGACCCA-GGCC-CCCCC--------GGCG---AGCCGT--GGGGGGGT
-GCGG--TCCCTCTCCCC-------GGCTCACGAA-CAAAAACCCCGGCGCCGGACGCGCCAAGGACATGT-----AGAC
GGGGGGGAGCCCCCTCGG-CCCGGGAACGGGCTGCCGCGCCTTC-CTTCGCCTGC---GA--------GCGA????????
?????????????????????????????????????CGCAGCGAAATGCGATACTTGGTGTGAATTGCAGAATCCCGTG
AACCATCGAGTCTTTGAACGCAAGTTGCGCCCGAGGCCT-ACT-GGCCGAGGGCACGTCCGCCTGGGCGTCACGCATCGT
CGCCCC-CAAG--CCCCCC-----GAGCGCGGATACTGGCCTCCCGCGCGCCC-CCGCTCGCGGTTGGCCC-AAAATCGA
-GTTC-CGGCGACGGTCGCCACGACGAGCGGTGGTTGGGAGA---CCCTCGGACACG--GTCGTGCGCGCGCCTCGTCGC
TC-GTTC-GGATCTC-GCGGACCCTC-GAGCG-TTCG--TTC--TGCGGACGCTCTCGTTCGCGACCCCAGGTCGGGCGG
GGCCACCC--GCTGAGTTTAAGCATATCA????????????????????????????????????000100000100100
00000?1?????0?1?1010100?00000??100?010000000010?0000000001000101?10010110000?10?
1?001111110000101100110?1001000001000????
