# Supplementary material for: ﻿A new species of Casearia Jacq. (Salicaceae) from Central Panama and insights into its phylogenetic position within the genus
Source: PhytoKeys. 2023 Dec 6;236:97–112. doi: 10.3897/phytokeys.236.108651 (PMC10719937; doi:10.3897/phytokeys.236.108651)
Supplement: Supplementary material 6 — Summary of characters and tree statistics and evolutionary models for each dataset [file phytokeys-236-097_article-108651__-s006.xlsx]

## Sheet: Feuil1
	rps4-trnLF	trnK-matK	petD	rpl16	combined	ITS	GBSSI	combined
Number of taxa	99	99	99	99	99	68	72	91
Aligned length (bp)	2218	3225	1407	1167	8017	921	727	1647
Constant characters (proportion)	0.83	0.8	0.77	0.71	0.79	0.53	0.57	0.56
Parsimony-informative characters	184	311	144	165	804	258	193	410
Consistency index (CI)	0.784	0.79	0.837	0.748	0.662	0.57	0.73	0.619
Retention index (RI)	0.892	0.884	0.929	0.87	0.796	0.785	0.9	0.825
Tree length	509	873	406	492	2713	980	514	1456
Partitions	spacer rps - trnTexon	trnK intron	petBexon -spacer	rpl16				ITS - GBSSI
	spacer trnT-trnL - trnL exon	matK	petD intron
	trnL intron - spacer trnL trnF - trnF	trnK intron 2-trnK-exon 2-spacer - psbA
Substitution models	GTR+Γ - GTR+Γ - GTR+Γ	GTR+Γ - GTR+Γ - GTR+Γ	GTR+Γ - GTR+I	GTR+Γ	partitioned	GTR+I+Γ	GTR+Γ	GTR+I+Γ - GTR+Γ
